# Supplementary material for: Adaptation of a transmitted/founder simian-human immunodeficiency virus for enhanced replication in rhesus macaques
Source: PLoS Pathog. 2023 Jul 3;19(7):e1011059. doi: 10.1371/journal.ppat.1011059 (PMC10348547; doi:10.1371/journal.ppat.1011059)
Supplement: S1 File — (XLSX) [file ppat.1011059.s005.xlsx]

## Sheet: RM 5695 Week24
		Position *	Frequency (%)
P	L	11	93.75
S	G	636	93.75
L	V	583	92.1875
V	M	518	90.625
V	I	255	76.5625
G	E	153	64.0625
E	G	507	64.0625
N	D	230	43.75
R	K	169	39.0625
I	M	150	32.8125
A	T	700	32.8125
K	I	460	23.4375
R	K	160	18.75
T	N	234	17.1875
D	G	401	17.1875
G	D	620	14.0625
N	S	677	10.9375
R	K	8	9.375
S	P	291	6.25
N	D	463	4.6875
M	R	4	3.125
E	D	164	3.125
M	V	18	1.5625
G	R	29	1.5625
T	A	50	1.5625
V	I	130	1.5625
S	F	158	1.5625
E	K	170	1.5625
K	N	171	1.5625
N	D	197	1.5625
A	T	219	1.5625
E	Q	269	1.5625
N	D	276	1.5625
T	I	305	1.5625
E	K	340	1.5625
K	E	350	1.5625
P	S	363	1.5625
E	K	381	1.5625
Y	D	395	1.5625
S	G	410	1.5625
F	S	468	1.5625
G	R	521	1.5625
A	T	541	1.5625
N	D	611	1.5625
I	M	641	1.5625
M	I	687	1.5625
R	K	696	1.5625
		* Reference GenBank: K03455.1
