# Supplementary material for: Adaptation of a transmitted/founder simian-human immunodeficiency virus for enhanced replication in rhesus macaques
Source: PLoS Pathog. 2023 Jul 3;19(7):e1011059. doi: 10.1371/journal.ppat.1011059 (PMC10348547; doi:10.1371/journal.ppat.1011059)
Supplement: S2 File — (TXT) [file ppat.1011059.s006.txt]

LOCUS       seq1_w1                 2574 bp    RNA     linear   SYN 03-MAY-2023
DEFINITION  [Simian-
            Human_immunodeficiency_virus]_[virus_isolate_RM5593_w1]_envelope_gl
            ycoprotein_(env)_and_vpu_protein_(vpu)_genes,_partial_cds.
ACCESSION   
VERSION
KEYWORDS    .
SOURCE      Simian-Human immunodeficiency virus
  ORGANISM  Simian-Human immunodeficiency virus
            Viruses; Riboviria; Pararnavirae; Artverviricota; Revtraviricetes;
            Ortervirales; Retroviridae; Orthoretrovirinae; Lentivirus; Primate
            lentivirus group.
REFERENCE   1  (bases 1 to 2574)
  AUTHORS   Bauer,A., Lindemuth,E., Marino,F.E., Krause,R., Joy,J.,
            Docken,S.S., Mallick,S., McCormick,K., Holt,C., Georgiev,I.,
            Felber,B., Keele,B.F., Veazey,R., Davenport,M.P., Li,H., Shaw,G.M.
            and Bar,K.J.
  TITLE     Adaptation of a transmitted/founder simian-human immunodeficiency
            virus 1 for enhanced replication in rhesus macaques
  JOURNAL   Unpublished
REFERENCE   2  (bases 1 to 2574)
  AUTHORS   Bauer,A., Lindemuth,E., Marino,F.E., Krause,R., Joy,J.,
            Docken,S.S., Mallick,S., McCormick,K., Holt,C., Georgiev,I.,
            Felber,B., Keele,B.F., Veazey,R., Davenport,M.P., Li,H., Shaw,G.M.
            and Bar,K.J.
  TITLE     Direct Submission
  JOURNAL   Submitted (03-MAY-2023) Infectious Diseases, University of
            Pennsylvania, 3610 Hamilton Walk, Philadelphia, PA 19104, USA
COMMENT     Bankit Comment: LocalID:seq1_w1
            Bankit Comment: BankIt2700165
            Bankit Comment: FeatPropSourceSeq:seq1_w1
            
            ##Assembly-Data-START##
            Assembly Method       :: Geneious Prime v. 2023.1.2
            Sequencing Technology :: Illumina
            ##Assembly-Data-END##
FEATURES             Location/Qualifiers
     source          1..2574
                     /organism="Simian-Human immunodeficiency virus"
                     /mol_type="other RNA"
                     /strain="CAP256SU"
                     /host="Macaca Mulatta"
                     /db_xref="taxon:57667"
                     /country="USA"
                     /collection_date="01-Jun-2020"
     gene            1..2574
                     /gene="env"
     CDS             1..2574
                     /gene="env"
                     /codon_start=1
                     /product="envelope glycoprotein"
                     /translation="MKVMGIQRNYPQWWIWSMLGFWMLMICNGMWVTVYYGVPVWKEA
                     KTTLFCASDAKAYEKEVHNVWATHACVPTDPNPQEMVLKNVTENFNMWKNDMVDQMHE
                     DVISLWDQSLKPCVKLTPLCVTLNCTNATASNSSIIEGMKNCSFNITTELRDKREKKN
                     ALFYKLDIVQLDGNSSQYRLINCNTSVITQACPKVSFDPIPIHYCAPAGYAILKCNNK
                     TFTGTGPCNNVSTVQCTHGIKPVVSTQLLLNGSLAEGEIIIRSENITNNVKTIIVHLN
                     ESVKIECTRPNNNTRTSIRIGPGQAFYATGQVIGDIREAHCNISESKWNETLQRVSKK
                     LKEYFPHKNITFQPSSGGDLEITTHHFNCGGEFFYCNTSSLFNRTYMANSTDMANSTE
                     TNSTRTITIHCRIKQIINMWQEVGRAMYAPPIAGNITCISNITGLLLTRDGGKNNTET
                     FRPGGGNMKDNWRSELYKYKVVEVKPLGVAPTNARRRVVEREKRAVGMGAVFLGFLGA
                     AGSTMGAASITLTVQARQLLSGIVQQQSNLLKAIEAQQHMLKLTVWGIKQLQARVLAL
                     ERYLKDQQLLGMWGCSGKLICTTNVYWNSSWSNKTYGDIWDNMTWMQWEREISNYTEI
                     IYELLEESQNQQEKNEQDLLALDRWNSLWNWFNITNWLWYIKIFIMIVGGLIGLRIIF
                     AVLSLVNRVRQGYSPLSLQTLLPTPRGPARPEGIEEEGGEQGRDRSIRLLTGLSELIW
                     DDLRNLCLFSYHHLRDLILIAARIVQLLGRRGWEALKYLWNILQYWIQELKNSAAIAV
                     AYLQYGWSYFHEAVQAGWRSATETLAGAWGDLWETLRRGGRWILAIPRRIRQGLELTL
                     L"
BASE COUNT      899 a    447 c    605 g    623 t
ORIGIN      
        1 atgaaagtga tggggataca gaggaattat ccacaatggt ggatatggag catgttaggc
       61 ttttggatgc taatgatttg taatgggatg tgggtcacag tctactatgg ggtacctgtg
      121 tggaaagaag caaaaactac tctattttgt gcatcagatg ctaaagcata tgagaaagaa
      181 gtgcataatg tctgggctac acatgcctgt gtacccacag accccaatcc acaagaaatg
      241 gttttaaaaa atgtaacaga aaatttcaac atgtggaaaa atgacatggt ggatcagatg
      301 catgaagatg taattagttt atgggatcaa agcctcaagc catgtgtaaa gttgacccca
      361 ctctgtgtca ctctaaactg taccaatgct actgccagca atagcagtat aatagaggga
      421 atgaaaaatt gctctttcaa tataaccaca gaattaagag ataagagaga gaaaaagaat
      481 gcactttttt ataaacttga tatagtacaa ctagatggca actctagtca gtatagatta
      541 ataaattgta atacctcagt cataacacaa gcctgtccaa aggtctcttt tgacccaatt
      601 cctatacatt attgtgctcc agccggttat gcgattctaa agtgtaataa taagacattc
      661 actggaacag gaccgtgtaa taatgtcagc acagtacaat gtacacatgg aattaagcca
      721 gtggtttcaa ctcaactatt gttaaatggt agcctagcag aaggagagat aataattaga
      781 tctgaaaata taacaaacaa tgtcaaaaca ataatagtac atctcaatga atctgtaaag
      841 attgagtgta cgagacccaa taataataca agaacaagta taagaatagg accaggacaa
      901 gcattttatg caacaggaca agtaatagga gacataagag aagcacattg taacattagt
      961 gaaagtaaat ggaatgaaac tttacaaagg gtaagtaaaa aattaaaaga atacttccct
     1021 cataagaata taacatttca accatcctca ggaggggacc tagaaattac aacacatcac
     1081 tttaattgtg gaggagaatt tttctattgc aatacatcaa gcctgtttaa taggacatat
     1141 atggctaata gtacagatat ggctaatagt acagaaacta acagtacacg aaccatcaca
     1201 atccactgca gaataaaaca aattataaac atgtggcagg aggtgggacg agcaatgtat
     1261 gcccctccca ttgcaggaaa cataacatgt atatcaaata tcacaggact actattgaca
     1321 agggatggag gaaaaaacaa tacggagaca ttcagacctg gaggaggaaa tatgaaggac
     1381 aattggagaa gtgaattata taaatataaa gtggtagaag ttaagccatt aggagtagca
     1441 cccactaatg caagaaggag agtggtggag agagaaaaaa gagcagtggg aatgggagct
     1501 gtgttccttg ggttcttggg agcggcagga agcactatgg gcgcagcatc aataacgctg
     1561 acggtacagg ccagacaatt attgtctggt atagtgcaac agcaaagcaa tttgctgaag
     1621 gctatagagg ctcaacagca tatgttgaaa ctcacggtct ggggcattaa acagctccag
     1681 gcaagagtcc tggccttgga aagataccta aaggatcaac agctcctagg gatgtggggc
     1741 tgctctggaa aactcatctg caccactaat gtatattgga actctagttg gagtaataaa
     1801 acttatggtg atatttggga taacatgacc tggatgcagt gggagagaga aattagcaat
     1861 tatacagaaa taatatatga attgcttgaa gaatcacaaa accagcagga aaagaatgaa
     1921 caagatttac tagcattgga cagatggaac agtctgtgga attggtttaa cataacaaat
     1981 tggctgtggt atataaaaat attcataatg atagtaggag gcttgatagg tttaagaata
     2041 atttttgctg tgctttcttt agtaaataga gttaggcagg gatactcacc tctgtcgttg
     2101 cagaccctcc tcccaacccc acggggaccc gccaggcccg aaggaataga agaagaaggt
     2161 ggagagcaag gcagagacag atccattcga ttgctgaccg gattgtcaga acttatctgg
     2221 gacgacctga ggaacctgtg cctcttcagc taccaccact tgagagactt aatcttaatt
     2281 gcagcgagga ttgtgcaact tctgggacgc agggggtggg aagccctcaa atatctttgg
     2341 aacatcctcc agtattggat ccaggaactg aagaatagtg ctgcaatagc agtagcctac
     2401 ctacaatatg ggtggagcta tttccatgag gcggtccaag ccggctggag atctgcgaca
     2461 gagactcttg cgggcgcgtg gggagactta tgggagactc ttaggagagg tggaagatgg
     2521 atcctcgcaa tccctaggag gattagacaa gggcttgagc tcactctctt gtga
//
LOCUS       seq2_w1                 2574 bp    RNA     linear   SYN 03-MAY-2023
DEFINITION  UNVERIFIED:
            [Simian-
            Human_immunodeficiency_virus]_[virus_isolate_RM5593_w1]_envelope_gl
            ycoprotein_(env)_and_vpu_protein_(vpu)_genes,_partial_cds.
ACCESSION   
VERSION
KEYWORDS    UNVERIFIED.
SOURCE      Simian-Human immunodeficiency virus
  ORGANISM  Simian-Human immunodeficiency virus
            Viruses; Riboviria; Pararnavirae; Artverviricota; Revtraviricetes;
            Ortervirales; Retroviridae; Orthoretrovirinae; Lentivirus; Primate
            lentivirus group.
REFERENCE   1  (bases 1 to 2574)
  AUTHORS   Bauer,A., Lindemuth,E., Marino,F.E., Krause,R., Joy,J.,
            Docken,S.S., Mallick,S., McCormick,K., Holt,C., Georgiev,I.,
            Felber,B., Keele,B.F., Veazey,R., Davenport,M.P., Li,H., Shaw,G.M.
            and Bar,K.J.
  TITLE     Adaptation of a transmitted/founder simian-human immunodeficiency
            virus 1 for enhanced replication in rhesus macaques
  JOURNAL   Unpublished
REFERENCE   2  (bases 1 to 2574)
  AUTHORS   Bauer,A., Lindemuth,E., Marino,F.E., Krause,R., Joy,J.,
            Docken,S.S., Mallick,S., McCormick,K., Holt,C., Georgiev,I.,
            Felber,B., Keele,B.F., Veazey,R., Davenport,M.P., Li,H., Shaw,G.M.
            and Bar,K.J.
  TITLE     Direct Submission
  JOURNAL   Submitted (03-MAY-2023) Infectious Diseases, University of
            Pennsylvania, 3610 Hamilton Walk, Philadelphia, PA 19104, USA
COMMENT     GenBank staff is unable to verify sequence and/or annotation
            provided by the submitter.
            Bankit Comment: LocalID:seq2_w1
            Bankit Comment: BankIt2700165
            Bankit Comment: FeatPropSourceSeq:seq1_w1
            
            ##Assembly-Data-START##
            Assembly Method       :: Geneious Prime v. 2023.1.2
            Sequencing Technology :: Illumina
            ##Assembly-Data-END##
FEATURES             Location/Qualifiers
     source          1..2574
                     /organism="Simian-Human immunodeficiency virus"
                     /mol_type="other RNA"
                     /strain="CAP256SU"
                     /host="Macaca Mulatta"
                     /db_xref="taxon:57667"
                     /country="USA"
                     /collection_date="01-Jun-2020"
BASE COUNT      904 a    446 c    600 g    624 t
ORIGIN      
        1 atgagagtga tggggataca gaggaattat ccacaatggt ggatatggag catgttaggc
       61 ttttggatgc taatgatttg taataggatg tgggtcacag tctactatgg ggtacctgtg
      121 tggaaagaag caaaaactac tctattttgt gcatcagatg ctaaagcata tgagaaagaa
      181 gtgcataatg tctgggctac acatgcctgt gtacccacag accccaatcc acaagaaatg
      241 gttttaaaaa atgtaacaga aaatttcaac atgtggaaaa atgacatggt ggatcagatg
      301 catgaagatg taattagttt ataggatcaa agcctcaagc catgtgtaaa gttgacccca
      361 ctctgtgtca ctctaaactg taccaatgct actgccagca atagcagtat aatagaggga
      421 atgaaaaatt gctctttcaa tataaccaca gaattaagag ataagagaga gaaaaagaat
      481 gcactttttt ataaacttga tatagtacaa ctagatggca actctagtca gtatagatta
      541 ataaattgta atacctcagt cataacacaa gcctgtccaa aggtctcttt tgacccaatt
      601 cctatacatt attgtgctcc agctggttat gcgattctaa agtgtaataa taagacattc
      661 actggaacag gaccgtgtaa taatgtcagc acagtacaat gtacacatgg aattaagcca
      721 gtgatttcaa ctcaactatt gttaaatggt agcctagcag aaggagagat aataattaga
      781 tctgaaaata taacaaacaa tgtcaaaaca ataatagtac atctcaatga atctgtaaag
      841 attgagtgta cgagacccaa taataataca agaacaagta taagaatagg accaggacaa
      901 gcattttatg caacaggaca agtaatagga gacataaaag aagcacattg taacattagt
      961 gaaagtaaat ggaatgaaac tttacaaagg gtaagtaaaa aattaaaaga atacttccct
     1021 cataagaata taacatttca accatcctca ggaggggacc tagaaattac aacacatcac
     1081 tttaattgtg gaggagaatt tttctattgc aatacatcaa gcctgtttaa taggacatat
     1141 atggctaata gtacagatat ggctaatagt acagaaacta acagtacacg aaccatcaca
     1201 atccactgca gaataaaaca aattataaac atgtggcagg aggtgggacg agcaatgtat
     1261 gcccctccca ttgcaggaaa cataacatgt atatcaaata tcacaggact actattgaca
     1321 agggatggag gaaaaaacaa tacggagaca ttcagacctg gaggaggaaa tatgaaggac
     1381 aattggagaa gtgaattata taaatataaa gtggtagaag ttaagccatt aggagtagca
     1441 cccactaatg caagaaggag agtggtggag agagaaaaaa gagcagtggg aatgggagct
     1501 gtgttccttg ggttcttggg agcggcagga agcactatgg gcgcagcatc aataacgctg
     1561 acggtacagg ccagacaatt attgtctggt atagtgcaac agcaaagcaa tttgctgaag
     1621 gctatagagg ctcaacagca tatgttgaaa ctcacggtct ggggcattaa acagctccag
     1681 gcaagagtcc tggccttgga aagataccta aaggatcaac agctcctagg gatgtggggc
     1741 tgctctggaa aactcatctg caccactaat gtatattgga actctagttg gagtaataaa
     1801 acttatggtg atatttggga taacatgacc tggatgcagt gggagagaga aattagcaat
     1861 tatacagaaa taatatatga attgcttgaa gaatcacaaa accagcagga aaagaatgaa
     1921 caagatttac tagcattgga cagatggaac agtctgtgga attggtttaa cataacaaat
     1981 tggctgtggt atataaaaat attcataatg atagtaggag gcttgatagg tttaagaata
     2041 atttttgctg tgctttcttt agtaaataga gttaggcagg gatactcacc tctgtcgttg
     2101 cagaccctcc tcccaacccc acggggaccc gccaggcccg aaggaataga agaagaaggt
     2161 ggagagcaag gcagagacag atccattcga ttgctgaccg gattgtcaga acttatctgg
     2221 gacgacctga ggaacctgtg cctcttcagc taccaccact tgagagactt aatcttaatt
     2281 gcagcgagga ttgtgcaact tctgggacgc agggggtggg aagccctcaa atatctttgg
     2341 aacatcctcc agtattggat ccaggaactg aagaatagtg ctgcaatagc agtagcctac
     2401 ctacaatata ggtggagcta tttccatgag gcggtccaag ccggctggag atctgcgaca
     2461 gagactcttg cgggcgcgtg gggagactta taggagactc ttaggagagg tggaagatgg
     2521 atcctcgcaa tccctaggag gattagacaa gggcttgagc tcactctctt gtga
//
LOCUS       seq3_w1                 2574 bp    RNA     linear   SYN 03-MAY-2023
DEFINITION  [Simian-
            Human_immunodeficiency_virus]_[virus_isolate_RM5593_w1]_envelope_gl
            ycoprotein_(env)_and_vpu_protein_(vpu)_genes,_partial_cds.
ACCESSION   
VERSION
KEYWORDS    .
SOURCE      Simian-Human immunodeficiency virus
  ORGANISM  Simian-Human immunodeficiency virus
            Viruses; Riboviria; Pararnavirae; Artverviricota; Revtraviricetes;
            Ortervirales; Retroviridae; Orthoretrovirinae; Lentivirus; Primate
            lentivirus group.
REFERENCE   1  (bases 1 to 2574)
  AUTHORS   Bauer,A., Lindemuth,E., Marino,F.E., Krause,R., Joy,J.,
            Docken,S.S., Mallick,S., McCormick,K., Holt,C., Georgiev,I.,
            Felber,B., Keele,B.F., Veazey,R., Davenport,M.P., Li,H., Shaw,G.M.
            and Bar,K.J.
  TITLE     Adaptation of a transmitted/founder simian-human immunodeficiency
            virus 1 for enhanced replication in rhesus macaques
  JOURNAL   Unpublished
REFERENCE   2  (bases 1 to 2574)
  AUTHORS   Bauer,A., Lindemuth,E., Marino,F.E., Krause,R., Joy,J.,
            Docken,S.S., Mallick,S., McCormick,K., Holt,C., Georgiev,I.,
            Felber,B., Keele,B.F., Veazey,R., Davenport,M.P., Li,H., Shaw,G.M.
            and Bar,K.J.
  TITLE     Direct Submission
  JOURNAL   Submitted (03-MAY-2023) Infectious Diseases, University of
            Pennsylvania, 3610 Hamilton Walk, Philadelphia, PA 19104, USA
COMMENT     Bankit Comment: LocalID:seq3_w1
            Bankit Comment: BankIt2700165
            Bankit Comment: FeatPropSourceSeq:seq1_w1
            
            ##Assembly-Data-START##
            Assembly Method       :: Geneious Prime v. 2023.1.2
            Sequencing Technology :: Illumina
            ##Assembly-Data-END##
FEATURES             Location/Qualifiers
     source          1..2574
                     /organism="Simian-Human immunodeficiency virus"
                     /mol_type="other RNA"
                     /strain="CAP256SU"
                     /host="Macaca Mulatta"
                     /db_xref="taxon:57667"
                     /country="USA"
                     /collection_date="01-Jun-2020"
     gene            1..2574
                     /gene="env"
     CDS             1..2574
                     /gene="env"
                     /codon_start=1
                     /product="envelope glycoprotein"
                     /translation="MRVMGIQRNYPQWWIWSMLGFWMLMICNGMWVTVYYGVPVWKEA
                     KTTLFCASDAKAYEKEVHNVWATHACVPTDPNPQEMVLKNVTENFNMWKNDMVDQMHE
                     DVISLWDQSLKPCVKLTPLCVTLNCTNATASNSSIIEGMKNCSFNITTELRDKREKKN
                     ALFYKLDIVQLDGNSSQYRLINCNTSVITQACPKVSFDPIPIHYCAPAGYAILKCNNK
                     TFTGTGPCNNVSTVQCTHGIKPVVSTQLLLNGSLAEGEIIIRSENITNNVKTIIVHLN
                     ESVKIECTRPNNKTRTSIRIGPGQAFYATGQVIGDIREAHCNISESKWNETLQRVSKK
                     LKEYFPHKNITFQPSSGGDLEITTHHFNCGGEFFYCNTSSLFNRTYMANSTDMANSTE
                     TNSTRTITIRCRIKQIINMWQEVGRAMYAPPIAGNITCISNITGLLLTRDGGKNNTET
                     FRPGGGNMKDNWRSELYKYKVVEVKPLGVAPTNARRRVVEREKRAVGMGAVFLGFLGA
                     AGSTMGAASITLTVQARQLLSGIVQQQSNLLKAIEAQQHMLKLTVWGIKQLQARVLAL
                     ERYLKDQQLLGMWGCSGKLICTTNVYWNSSWSNKTYGDIWDNMTWMQWEREISNYTEI
                     IYELLEESQNQQEKNEQDLLALDRWNSLWNWFNITNWLWYIKIFIMIVGGLIGLRIIF
                     AVLSLVNRVRQGYSPLSLQTLLPTPRGPARPEGIEEEGGEQGRDRSIRLLTGLSELIW
                     DDLRNLCLFSYHHLRDLILIAARIVQLLGRRGWEALKYLWNILQYWIQELKNSAAIAV
                     AYLQYGWSYFHEAVQAGWRSATETLAGAWGDLWETLRRGGRWILAIPRRIRQGLELTL
                     L"
BASE COUNT      898 a    446 c    607 g    623 t
ORIGIN      
        1 atgagagtga tggggataca gaggaattat ccacaatggt ggatatggag catgttaggc
       61 ttttggatgc taatgatttg taatgggatg tgggtcacag tctactatgg ggtacctgtg
      121 tggaaagaag caaaaactac tctattttgt gcatcagatg ctaaagcata tgagaaagaa
      181 gtgcataatg tctgggctac acatgcctgt gtacccacag accccaatcc acaagaaatg
      241 gttttaaaaa atgtaacaga aaatttcaac atgtggaaaa atgacatggt ggatcagatg
      301 catgaagatg taattagttt atgggatcaa agcctcaagc catgtgtaaa gttgacccca
      361 ctctgtgtca ctctaaactg taccaatgct actgccagca atagcagtat aatagaggga
      421 atgaaaaatt gctctttcaa tataaccaca gaattaagag ataagagaga gaaaaagaat
      481 gcactttttt ataaacttga tatagtacaa ctagatggca actctagtca gtatagatta
      541 ataaattgta atacctcagt cataacacaa gcctgtccaa aggtctcttt tgacccaatt
      601 cctatacatt attgtgctcc agctggttat gcgattctaa agtgtaataa taagacattc
      661 actggaacag gaccgtgtaa taatgtcagc acagtacaat gtacacatgg aattaagcca
      721 gtggtttcaa ctcaactatt gttaaatggt agcctagcag aaggagagat aataattaga
      781 tctgaaaata taacaaacaa tgtcaaaaca ataatagtac atctcaatga atctgtaaag
      841 attgagtgta cgagacccaa taataaaaca agaacaagta taagaatagg accaggacaa
      901 gcattttatg caacaggaca agtaatagga gacataagag aagcacattg taacattagt
      961 gaaagtaaat ggaatgaaac tttacaaagg gtaagtaaaa aattaaaaga atacttccct
     1021 cataagaata taacatttca accatcctca ggaggggacc tagaaattac aacacatcac
     1081 tttaattgtg gaggagaatt tttctattgc aatacatcaa gcctgtttaa taggacatat
     1141 atggctaata gtacagatat ggctaatagt acagaaacta acagtacacg aaccatcaca
     1201 atccgctgca gaataaaaca aattataaac atgtggcagg aggtgggacg agcaatgtat
     1261 gcccctccca ttgcaggaaa cataacatgt atatcaaata tcacaggact actattgaca
     1321 agggatggag gaaaaaacaa tacggagaca ttcagacctg gaggaggaaa tatgaaggac
     1381 aattggagaa gtgaattata taaatataaa gtggtagaag ttaagccatt aggagtagca
     1441 cccactaatg caagaaggag agtggtggag agagaaaaaa gagcagtggg aatgggagct
     1501 gtgttccttg ggttcttggg agcggcagga agcactatgg gcgcagcatc aataacgctg
     1561 acggtacagg ccagacaatt attgtctggt atagtgcaac agcaaagcaa tttgctgaag
     1621 gctatagagg ctcaacagca tatgttgaaa ctcacggtct ggggcattaa acagctccag
     1681 gcaagagtcc tggccttgga aagataccta aaggatcaac agctcctagg gatgtggggc
     1741 tgctctggaa aactcatctg caccactaat gtatattgga actctagttg gagtaataaa
     1801 acttatggtg atatttggga taacatgacc tggatgcagt gggagagaga aattagcaat
     1861 tatacagaaa taatatatga attgcttgaa gaatcacaaa accagcagga aaagaatgaa
     1921 caagatttac tagcattgga cagatggaac agtctgtgga attggtttaa cataacaaat
     1981 tggctgtggt atataaaaat attcataatg atagtaggag gcttgatagg tttaagaata
     2041 atttttgctg tgctttcttt agtaaataga gttaggcagg gatactcacc tctgtcgttg
     2101 cagaccctcc tcccaacccc acggggaccc gccaggcccg aaggaataga agaagaaggt
     2161 ggagagcaag gcagagacag atccattcga ttgctgaccg gattgtcaga acttatctgg
     2221 gacgacctga ggaacctgtg cctcttcagc taccaccact tgagagactt aatcttaatt
     2281 gcagcgagga ttgtgcaact tctgggacgc agggggtggg aagccctcaa atatctttgg
     2341 aacatcctcc agtattggat ccaggaactg aagaatagtg ctgcaatagc agtagcctac
     2401 ctacaatatg ggtggagcta tttccatgag gcggtccaag ccggctggag atctgcgaca
     2461 gagactcttg cgggcgcgtg gggagactta tgggagactc ttaggagagg tggaagatgg
     2521 atcctcgcaa tccctaggag gattagacaa gggcttgagc tcactctctt gtga
//
LOCUS       seq4_w1                 2574 bp    RNA     linear   SYN 03-MAY-2023
DEFINITION  [Simian-
            Human_immunodeficiency_virus]_[virus_isolate_RM5593_w1]_envelope_gl
            ycoprotein_(env)_and_vpu_protein_(vpu)_genes,_partial_cds.
ACCESSION   
VERSION
KEYWORDS    .
SOURCE      Simian-Human immunodeficiency virus
  ORGANISM  Simian-Human immunodeficiency virus
            Viruses; Riboviria; Pararnavirae; Artverviricota; Revtraviricetes;
            Ortervirales; Retroviridae; Orthoretrovirinae; Lentivirus; Primate
            lentivirus group.
REFERENCE   1  (bases 1 to 2574)
  AUTHORS   Bauer,A., Lindemuth,E., Marino,F.E., Krause,R., Joy,J.,
            Docken,S.S., Mallick,S., McCormick,K., Holt,C., Georgiev,I.,
            Felber,B., Keele,B.F., Veazey,R., Davenport,M.P., Li,H., Shaw,G.M.
            and Bar,K.J.
  TITLE     Adaptation of a transmitted/founder simian-human immunodeficiency
            virus 1 for enhanced replication in rhesus macaques
  JOURNAL   Unpublished
REFERENCE   2  (bases 1 to 2574)
  AUTHORS   Bauer,A., Lindemuth,E., Marino,F.E., Krause,R., Joy,J.,
            Docken,S.S., Mallick,S., McCormick,K., Holt,C., Georgiev,I.,
            Felber,B., Keele,B.F., Veazey,R., Davenport,M.P., Li,H., Shaw,G.M.
            and Bar,K.J.
  TITLE     Direct Submission
  JOURNAL   Submitted (03-MAY-2023) Infectious Diseases, University of
            Pennsylvania, 3610 Hamilton Walk, Philadelphia, PA 19104, USA
COMMENT     Bankit Comment: LocalID:seq4_w1
            Bankit Comment: BankIt2700165
            Bankit Comment: FeatPropSourceSeq:seq1_w1
            
            ##Assembly-Data-START##
            Assembly Method       :: Geneious Prime v. 2023.1.2
            Sequencing Technology :: Illumina
            ##Assembly-Data-END##
FEATURES             Location/Qualifiers
     source          1..2574
                     /organism="Simian-Human immunodeficiency virus"
                     /mol_type="other RNA"
                     /strain="CAP256SU"
                     /host="Macaca Mulatta"
                     /db_xref="taxon:57667"
                     /country="USA"
                     /collection_date="01-Jun-2020"
     gene            1..2574
                     /gene="env"
     CDS             1..2574
                     /gene="env"
                     /codon_start=1
                     /product="envelope glycoprotein"
                     /translation="MRVMGIQRNYPQWWIWSMLGFWMLMICNGMWVTVYYGVPVWKEA
                     KTTLFCASDAKAYEKEVHNVWATHACVPTDPNPQEMVLKNVTENFNMWKNDMVDQMHE
                     DVISLWDQSLKPCVKLTPLCVTLNCTNATASNSSIIEGMKNCSFNITTELRDKREKKN
                     ALFYKLDIVQLDGNSSQYRLINCNTSVITQACPKVSFDPIPIHYCAPAGYAILKCNNK
                     TFTGTGPCNNVSTVQCTHGIKPVISTQLLLNGSLAEGEIIIRSENITNNVKTIIVHLN
                     ESVKIECTRPNNNTRTSIRIGPGQAFYATGQVIGDIREAHCNISESKWNETLQRVSKK
                     LKEYFPHKNITFQPSSGGDLEITTHHFNCGGEFFYCNTSSLFNRTYMANSTDMANSTE
                     TNSTRTITIHCRIKQIINMWQEVGRAMYAPPIAGNITCISNITGLLLTRDGGKNNTET
                     FRPGGGNMKDNWRSELYKYKVVEVKPLGVAPTNARRRVVEREKRAVGMGAVFLGFLGA
                     AGSTMGAASITLTVQARQLLSGIVQQQSNLLKAIEAQQHMLKLTVWGIKQLQARVLAL
                     ERYLKDQQLLGMWGCSGKLICTTNVYWNSSWSNKTYGDIWDNMTWMQWEREISNYTEI
                     IYELLEESQNQQEKNEQDLLALDRWNSLWNWFNITNWLWYIKIFIMIVGGLIGLRIIF
                     AVLSLVNRVRQGYSPLSLQTLLPTPRGPARPEGIEEEGGEQGRDRSIRLLTGLSELIW
                     DDLRNLCLFSYHHLRDLILIAARIVQLLGRRGWEALKYLWNILQYWIQELKNSAAIAV
                     AYLQYGWSYFHEAVQAGWRSATETLAGAWGDLWETLRRGGRWILAIPRRIRQGLELTL
                     L"
BASE COUNT      899 a    446 c    605 g    624 t
ORIGIN      
        1 atgagagtga tggggataca gaggaattat ccacaatggt ggatatggag catgttaggc
       61 ttttggatgc taatgatttg taatgggatg tgggtcacag tctactatgg ggtacctgtg
      121 tggaaagaag caaaaactac tctattttgt gcatcagatg ctaaagcata tgagaaagaa
      181 gtgcataatg tctgggctac acatgcctgt gtacccacag accccaatcc acaagaaatg
      241 gttttaaaaa atgtaacaga aaatttcaac atgtggaaaa atgacatggt ggatcagatg
      301 catgaagatg taattagttt atgggatcaa agcctcaagc catgtgtaaa gttgacccca
      361 ctctgtgtca ctctaaactg taccaatgct actgccagca atagcagtat aatagaggga
      421 atgaaaaatt gctctttcaa tataaccaca gaattaagag ataagagaga gaaaaagaat
      481 gcactttttt ataaacttga tatagtacaa ctagatggca actctagtca gtatagatta
      541 ataaattgta atacctcagt cataacacaa gcctgtccaa aggtctcttt tgacccaatt
      601 cctatacatt attgtgctcc agctggttat gcgattctaa agtgtaataa taagacattc
      661 actggaacag gaccgtgtaa taatgtcagc acagtacaat gtacacatgg aattaagcca
      721 gtgatttcaa ctcaactatt gttaaatggt agcctagcag aaggagagat aataattaga
      781 tctgaaaata taacaaacaa tgtcaaaaca ataatagtac atctcaatga atctgtaaag
      841 attgagtgta cgagacccaa taataataca agaacaagta taagaatagg accaggacaa
      901 gcattttatg caacaggaca agtaatagga gacataagag aagcacattg taacattagt
      961 gaaagtaaat ggaatgaaac tttacaaagg gtaagtaaaa aattaaaaga atacttccct
     1021 cataagaata taacatttca accatcctca ggaggggacc tagaaattac aacacatcac
     1081 tttaattgtg gaggagaatt tttctattgc aatacatcaa gcctgtttaa taggacatat
     1141 atggctaata gtacagatat ggctaatagt acagaaacta acagtacacg aaccatcaca
     1201 atccactgca gaataaaaca aattataaac atgtggcagg aggtgggacg agcaatgtat
     1261 gcccctccca ttgcaggaaa cataacatgt atatcaaata tcacaggact actattgaca
     1321 agggatggag gaaaaaacaa tacggagaca ttcagacctg gaggaggaaa tatgaaggac
     1381 aattggagaa gtgaattata taaatataaa gtggtagaag ttaagccatt aggagtagca
     1441 cccactaatg caagaaggag agtggtggag agagaaaaaa gagcagtggg aatgggagct
     1501 gtgttccttg ggttcttggg agcggcagga agcactatgg gcgcagcatc aataacgctg
     1561 acggtacagg ccagacaatt attgtctggt atagtgcaac agcaaagcaa tttgctgaag
     1621 gctatagagg ctcaacagca tatgttgaaa ctcacggtct ggggcattaa acagctccag
     1681 gcaagagtcc tggccttgga aagataccta aaggatcaac agctcctagg gatgtggggc
     1741 tgctctggaa aactcatctg caccactaat gtatattgga actctagttg gagtaataaa
     1801 acttatggtg atatttggga taacatgacc tggatgcagt gggagagaga aattagcaat
     1861 tatacagaaa taatatatga attgcttgaa gaatcacaaa accagcagga aaagaatgaa
     1921 caagatttac tagcattgga cagatggaac agtctgtgga attggtttaa cataacaaat
     1981 tggctgtggt atataaaaat attcataatg atagtaggag gcttgatagg tttaagaata
     2041 atttttgctg tgctttcttt agtaaataga gttaggcagg gatactcacc tctgtcgttg
     2101 cagaccctcc tcccaacccc acggggaccc gccaggcccg aaggaataga agaagaaggt
     2161 ggagagcaag gcagagacag atccattcga ttgctgaccg gattgtcaga acttatctgg
     2221 gacgacctga ggaacctgtg cctcttcagc taccaccact tgagagactt aatcttaatt
     2281 gcagcgagga ttgtgcaact tctgggacgc agggggtggg aagccctcaa atatctttgg
     2341 aacatcctcc agtattggat ccaggaactg aagaatagtg ctgcaatagc agtagcctac
     2401 ctacaatatg ggtggagcta tttccatgag gcggtccaag ccggctggag atctgcgaca
     2461 gagactcttg cgggcgcgtg gggagactta tgggagactc ttaggagagg tggaagatgg
     2521 atcctcgcaa tccctaggag gattagacaa gggcttgagc tcactctctt gtga
//
LOCUS       seq5_w1                 2574 bp    RNA     linear   SYN 03-MAY-2023
DEFINITION  [Simian-
            Human_immunodeficiency_virus]_[virus_isolate_RM5593_w1]_envelope_gl
            ycoprotein_(env)_and_vpu_protein_(vpu)_genes,_partial_cds.
ACCESSION   
VERSION
KEYWORDS    .
SOURCE      Simian-Human immunodeficiency virus
  ORGANISM  Simian-Human immunodeficiency virus
            Viruses; Riboviria; Pararnavirae; Artverviricota; Revtraviricetes;
            Ortervirales; Retroviridae; Orthoretrovirinae; Lentivirus; Primate
            lentivirus group.
REFERENCE   1  (bases 1 to 2574)
  AUTHORS   Bauer,A., Lindemuth,E., Marino,F.E., Krause,R., Joy,J.,
            Docken,S.S., Mallick,S., McCormick,K., Holt,C., Georgiev,I.,
            Felber,B., Keele,B.F., Veazey,R., Davenport,M.P., Li,H., Shaw,G.M.
            and Bar,K.J.
  TITLE     Adaptation of a transmitted/founder simian-human immunodeficiency
            virus 1 for enhanced replication in rhesus macaques
  JOURNAL   Unpublished
REFERENCE   2  (bases 1 to 2574)
  AUTHORS   Bauer,A., Lindemuth,E., Marino,F.E., Krause,R., Joy,J.,
            Docken,S.S., Mallick,S., McCormick,K., Holt,C., Georgiev,I.,
            Felber,B., Keele,B.F., Veazey,R., Davenport,M.P., Li,H., Shaw,G.M.
            and Bar,K.J.
  TITLE     Direct Submission
  JOURNAL   Submitted (03-MAY-2023) Infectious Diseases, University of
            Pennsylvania, 3610 Hamilton Walk, Philadelphia, PA 19104, USA
COMMENT     Bankit Comment: LocalID:seq5_w1
            Bankit Comment: BankIt2700165
            Bankit Comment: FeatPropSourceSeq:seq1_w1
            
            ##Assembly-Data-START##
            Assembly Method       :: Geneious Prime v. 2023.1.2
            Sequencing Technology :: Illumina
            ##Assembly-Data-END##
FEATURES             Location/Qualifiers
     source          1..2574
                     /organism="Simian-Human immunodeficiency virus"
                     /mol_type="other RNA"
                     /strain="CAP256SU"
                     /host="Macaca Mulatta"
                     /db_xref="taxon:57667"
                     /country="USA"
                     /collection_date="01-Jun-2020"
     gene            1..2574
                     /gene="env"
     CDS             1..2574
                     /gene="env"
                     /codon_start=1
                     /product="envelope glycoprotein"
                     /translation="MRVMGIQRNYPQWWIWSMLGFWMLMICNGMWVTVYYGVPVWKEA
                     KTTLFCASDAKAYEKEVHNVWATHACVPTDPNPQEMVLKNVTENFNMWKNDMVDQMHE
                     DVISLWDQSLKPCVKLTPLCVTLNCTNATASNSSIIEGMKNCSFNITTELRDKREKKN
                     ALFYKLDIVQLDGNSSQYRLINCNTSVITQACPKVSFDPIPIHYCAPAGYAILKCNNK
                     TFTGTGPCNNVSTVQCTHGIKPVISTQLLLNGSLAEGEIIIRSENITNNVKTIIVHLN
                     ESVKIECTRPNNNTRTSIRIGPGQAFYATGQVIGDIREAHCNISESKWNETLQRVSKK
                     LKEYFPHKNITFQPSSGGDLEITTHHFNCGGEFFYCNTSSLFNRTYMANSTDMANSTE
                     TNSTRTITIRCRIKQIINMWQEVGRAMYAPPIAGNITCISNITGLLLTRDGGKNNTET
                     FRPGGGNMKDNWRSELYKYKVVEVKPLGVAPTNARRRVVEREKRAVGMGAVFLGFLGA
                     AGSTMGAASITLTVQARQLLSGIVQQQSNLLKAIEAQQHMLKLTVWGIKQLQARVLAL
                     ERYLKDQQLLGMWGCSGKLICTTNVYWNSSWSNKTYGDIWDNMTWMQWEREISNYTEI
                     IYELLEESQNQQEKNEQDLLALDRWNSLWNWFNITNWLWYIKIFIMIVGGLIGLRIIF
                     AVLSLVNRVRQGYSPLSLQTLLPTPRGPARPEGIEEEGGEQGRDRSIRLLTGLSELIW
                     DDLRNLCLFSYHHLRDLILIAARIVQLLGRRGWEALKYLWNILQYWIQELKNSAAIAV
                     AYLQYGWSYFHEAVQAGWRSATETLAGAWGDLWETLRRGGRWILAIPRRIRQGLELTL
                     L"
BASE COUNT      898 a    446 c    606 g    624 t
ORIGIN      
        1 atgagagtga tggggataca gaggaattat ccacaatggt ggatatggag catgttaggc
       61 ttttggatgc taatgatttg taatgggatg tgggtcacag tctactatgg ggtacctgtg
      121 tggaaagaag caaaaactac tctattttgt gcatcagatg ctaaagcata tgagaaagaa
      181 gtgcataatg tctgggctac acatgcctgt gtacccacag accccaatcc acaagaaatg
      241 gttttaaaaa atgtaacaga aaatttcaac atgtggaaaa atgacatggt ggatcagatg
      301 catgaagatg taattagttt atgggatcaa agcctcaagc catgtgtaaa gttgacccca
      361 ctctgtgtca ctctaaactg taccaatgct actgccagca atagcagtat aatagaggga
      421 atgaaaaatt gctctttcaa tataaccaca gaattaagag ataagagaga gaaaaagaat
      481 gcactttttt ataaacttga tatagtacaa ctagatggca actctagtca gtatagatta
      541 ataaattgta atacctcagt cataacacaa gcctgtccaa aggtctcttt tgacccaatt
      601 cctatacatt attgtgctcc agctggttat gcgattctaa agtgtaataa taagacattc
      661 actggaacag gaccgtgtaa taatgtcagc acagtacaat gtacacatgg aattaagcca
      721 gtgatttcaa ctcaactatt gttaaatggt agcctagcag aaggagagat aataattaga
      781 tctgaaaata taacaaacaa tgtcaaaaca ataatagtac atctcaatga atctgtaaag
      841 attgagtgta cgagacccaa taataataca agaacaagta taagaatagg accaggacaa
      901 gcattttatg caacaggaca agtaatagga gacataagag aagcacattg taacattagt
      961 gaaagtaaat ggaatgaaac tttacaaagg gtaagtaaaa aattaaaaga atacttccct
     1021 cataagaata taacatttca accatcctca ggaggggacc tagaaattac aacacatcac
     1081 tttaattgtg gaggagaatt tttctattgc aatacatcaa gcctgtttaa taggacatat
     1141 atggctaata gtacagatat ggctaatagt acagaaacta acagtacacg aaccatcaca
     1201 atccgctgca gaataaaaca aattataaac atgtggcagg aggtgggacg agcaatgtat
     1261 gcccctccca ttgcaggaaa cataacatgt atatcaaata tcacaggact actattgaca
     1321 agggatggag gaaaaaacaa tacggagaca ttcagacctg gaggaggaaa tatgaaggac
     1381 aattggagaa gtgaattata taaatataaa gtggtagaag ttaagccatt aggagtagca
     1441 cccactaatg caagaaggag agtggtggag agagaaaaaa gagcagtggg aatgggagct
     1501 gtgttccttg ggttcttggg agcggcagga agcactatgg gcgcagcatc aataacgctg
     1561 acggtacagg ccagacaatt attgtctggt atagtgcaac agcaaagcaa tttgctgaag
     1621 gctatagagg ctcaacagca tatgttgaaa ctcacggtct ggggcattaa acagctccag
     1681 gcaagagtcc tggccttgga aagataccta aaggatcaac agctcctagg gatgtggggc
     1741 tgctctggaa aactcatctg caccactaat gtatattgga actctagttg gagtaataaa
     1801 acttatggtg atatttggga taacatgacc tggatgcagt gggagagaga aattagcaat
     1861 tatacagaaa taatatatga attgcttgaa gaatcacaaa accagcagga aaagaatgaa
     1921 caagatttac tagcattgga cagatggaac agtctgtgga attggtttaa cataacaaat
     1981 tggctgtggt atataaaaat attcataatg atagtaggag gcttgatagg tttaagaata
     2041 atttttgctg tgctttcttt agtaaataga gttaggcagg gatactcacc tctgtcgttg
     2101 cagaccctcc tcccaacccc acggggaccc gccaggcccg aaggaataga agaagaaggt
     2161 ggagagcaag gcagagacag atccattcga ttgctgaccg gattgtcaga acttatctgg
     2221 gacgacctga ggaacctgtg cctcttcagc taccaccact tgagagactt aatcttaatt
     2281 gcagcgagga ttgtgcaact tctgggacgc agggggtggg aagccctcaa atatctttgg
     2341 aacatcctcc agtattggat ccaggaactg aagaatagtg ctgcaatagc agtagcctac
     2401 ctacaatatg ggtggagcta tttccatgag gcggtccaag ccggctggag atctgcgaca
     2461 gagactcttg cgggcgcgtg gggagactta tgggagactc ttaggagagg tggaagatgg
     2521 atcctcgcaa tccctaggag gattagacaa gggcttgagc tcactctctt gtga
//
LOCUS       seq6_w1                 2574 bp    RNA     linear   SYN 03-MAY-2023
DEFINITION  [Simian-
            Human_immunodeficiency_virus]_[virus_isolate_RM5593_w1]_envelope_gl
            ycoprotein_(env)_and_vpu_protein_(vpu)_genes,_partial_cds.
ACCESSION   
VERSION
KEYWORDS    .
SOURCE      Simian-Human immunodeficiency virus
  ORGANISM  Simian-Human immunodeficiency virus
            Viruses; Riboviria; Pararnavirae; Artverviricota; Revtraviricetes;
            Ortervirales; Retroviridae; Orthoretrovirinae; Lentivirus; Primate
            lentivirus group.
REFERENCE   1  (bases 1 to 2574)
  AUTHORS   Bauer,A., Lindemuth,E., Marino,F.E., Krause,R., Joy,J.,
            Docken,S.S., Mallick,S., McCormick,K., Holt,C., Georgiev,I.,
            Felber,B., Keele,B.F., Veazey,R., Davenport,M.P., Li,H., Shaw,G.M.
            and Bar,K.J.
  TITLE     Adaptation of a transmitted/founder simian-human immunodeficiency
            virus 1 for enhanced replication in rhesus macaques
  JOURNAL   Unpublished
REFERENCE   2  (bases 1 to 2574)
  AUTHORS   Bauer,A., Lindemuth,E., Marino,F.E., Krause,R., Joy,J.,
            Docken,S.S., Mallick,S., McCormick,K., Holt,C., Georgiev,I.,
            Felber,B., Keele,B.F., Veazey,R., Davenport,M.P., Li,H., Shaw,G.M.
            and Bar,K.J.
  TITLE     Direct Submission
  JOURNAL   Submitted (03-MAY-2023) Infectious Diseases, University of
            Pennsylvania, 3610 Hamilton Walk, Philadelphia, PA 19104, USA
COMMENT     Bankit Comment: LocalID:seq6_w1
            Bankit Comment: BankIt2700165
            Bankit Comment: FeatPropSourceSeq:seq1_w1
            
            ##Assembly-Data-START##
            Assembly Method       :: Geneious Prime v. 2023.1.2
            Sequencing Technology :: Illumina
            ##Assembly-Data-END##
FEATURES             Location/Qualifiers
     source          1..2574
                     /organism="Simian-Human immunodeficiency virus"
                     /mol_type="other RNA"
                     /strain="CAP256SU"
                     /host="Macaca Mulatta"
                     /db_xref="taxon:57667"
                     /country="USA"
                     /collection_date="01-Jun-2020"
     gene            1..2574
                     /gene="env"
     CDS             1..2574
                     /gene="env"
                     /codon_start=1
                     /product="envelope glycoprotein"
                     /translation="MRVMGIQRNYPQWWIWSMLGFWMLMICNGMWVTVYYGVPVWKEA
                     KTTLFCASDAKAYEKEVHNVWATHACVPTDPNPQEMVLKNVTENFNMWKNDMVDQMHE
                     DVISLWDQSLKPCVKLTPLCVTLNCTNATASNSSIIEGMKNCSFNITTELRDKREKKN
                     ALFYKLDIVQLDGNSSQYRLINCNTSVITQACPKVSFDPIPIHYCAPAGYAILKCNNK
                     TFTGTGPCNNVSTVQCTHGIKPVISTQLLLNGSLAEGEIIIRSENITNNVKTIIVHLN
                     ESVKIECTRPNNNTRTSIRIGPGQAFYATGQVIGDIREAHCNISESKWNETLQRVSKK
                     LKEYFPHKNITFQPSSGGDLEITTHHFNCGGEFFYCNTSSLFNRTYMANSTDMANSTE
                     TNSTRTITIRCRIKQIINMWQEVGRAMYAPPIAGNITCISNITGLLLTRDGGKNNTET
                     FRPGGGNMKDNWRSELYKYKVVEVKPLGVAPTNARRRVVEREKRAVGMGAVFLGFLGA
                     AGSTMGAASITLTVQARQLLSGIVQQQSNLLKAIEAQQHMLKLTVWGIKQLQARVLAL
                     ERYLKDQQLLGMWGCSGKLICTTNVYWNSSWSNKTYGDIWDNMTWMQWEREISNYTEI
                     IYELLEESQNQQEKNEQDLLALDRWNSLWNWFNITNWLWYIKIFIMIVGGLIGLRIIF
                     AVLSLVNRVRQGYSPLSLQTLLPTPRGPARPEGIEEEGGEQGRDRSIRLLTGLSELIW
                     DDLRNLCLFSYHHLRDLILIAARIVQLLGRRGWEALKYLWNILQYWIQELKNSAAIAV
                     AYLQYGWSYFHEAVQAGWRSATETLAGAWGDLWETLRRGGRWILAIPRRIRQGLELTL
                     L"
BASE COUNT      898 a    446 c    606 g    624 t
ORIGIN      
        1 atgagagtga tggggataca gaggaattat ccacaatggt ggatatggag catgttaggc
       61 ttttggatgc taatgatttg taatgggatg tgggtcacag tctactatgg ggtacctgtg
      121 tggaaagaag caaaaactac tctattttgt gcatcagatg ctaaagcata tgagaaagaa
      181 gtgcataatg tctgggctac acatgcctgt gtacccacag accccaatcc acaagaaatg
      241 gttttaaaaa atgtaacaga aaatttcaac atgtggaaaa atgacatggt ggatcagatg
      301 catgaagatg taattagttt atgggatcaa agcctcaagc catgtgtaaa gttgacccca
      361 ctctgtgtca ctctaaactg taccaatgct actgccagca atagcagtat aatagaggga
      421 atgaaaaatt gctctttcaa tataaccaca gaattaagag ataagagaga gaaaaagaat
      481 gcactttttt ataaacttga tatagtacaa ctagatggca actctagtca gtatagatta
      541 ataaattgta atacctcagt cataacacaa gcctgtccaa aggtctcttt tgacccaatt
      601 cctatacatt attgtgctcc agctggttat gcgattctaa agtgtaataa taagacattc
      661 actggaacag gaccgtgtaa taatgtcagc acagtacaat gtacacatgg aattaagcca
      721 gtgatttcaa ctcaactatt gttaaatggt agcctagcag aaggagagat aataattaga
      781 tctgaaaata taacaaacaa tgtcaaaaca ataatagtac atctcaatga atctgtaaag
      841 attgagtgta cgagacccaa taataataca agaacaagta taagaatagg accaggacaa
      901 gcattttatg caacaggaca agtaatagga gacataagag aagcacattg taacattagt
      961 gaaagtaaat ggaatgaaac tttacaaagg gtaagtaaaa aattaaaaga atacttccct
     1021 cataagaata taacatttca accatcctca ggaggggacc tagaaattac aacacatcac
     1081 tttaattgtg gaggagaatt tttctattgc aatacatcaa gcctgtttaa taggacatat
     1141 atggctaata gtacagatat ggctaatagt acagaaacta acagtacacg aaccatcaca
     1201 atccgctgca gaataaaaca aattataaac atgtggcagg aggtgggacg agcaatgtat
     1261 gcccctccca ttgcaggaaa cataacatgt atatcaaata tcacaggact actattgaca
     1321 agggatggag gaaaaaacaa tacggagaca ttcagacctg gaggaggaaa tatgaaggac
     1381 aattggagaa gtgaattata taaatataaa gtggtagaag ttaagccatt aggagtagca
     1441 cccactaatg caagaaggag agtggtggag agagaaaaaa gagcagtggg aatgggagct
     1501 gtgttccttg ggttcttggg agcggcagga agcactatgg gcgcagcatc aataacgctg
     1561 acggtacagg ccagacaatt attgtctggt atagtgcaac agcaaagcaa tttgctgaag
     1621 gctatagagg ctcaacagca tatgttgaaa ctcacggtct ggggcattaa acagctccag
     1681 gcaagagtcc tggccttgga aagataccta aaggatcaac agctcctagg gatgtggggc
     1741 tgctctggaa aactcatctg caccactaat gtatattgga actctagttg gagtaataaa
     1801 acttatggtg atatttggga taacatgacc tggatgcagt gggagagaga aattagcaat
     1861 tatacagaaa taatatatga attgcttgaa gaatcacaaa accagcagga aaagaatgaa
     1921 caagatttac tagcattgga cagatggaac agtctgtgga attggtttaa cataacaaat
     1981 tggctgtggt atataaaaat attcataatg atagtaggag gcttgatagg tttaagaata
     2041 atttttgctg tgctttcttt agtaaataga gttaggcagg gatactcacc tctgtcgttg
     2101 cagaccctcc tcccaacccc acggggaccc gccaggcccg aaggaataga agaagaaggt
     2161 ggagagcaag gcagagacag atccattcga ttgctgaccg gattgtcaga acttatctgg
     2221 gacgacctga ggaacctgtg cctcttcagc taccaccact tgagagactt aatcttaatt
     2281 gcagcgagga ttgtgcaact tctgggacgc agggggtggg aagccctcaa atatctttgg
     2341 aacatcctcc agtattggat ccaggaactg aagaatagtg ctgcaatagc agtagcctac
     2401 ctacaatatg ggtggagcta tttccatgag gcggtccaag ccggctggag atctgcgaca
     2461 gagactcttg cgggcgcgtg gggagactta tgggagactc ttaggagagg tggaagatgg
     2521 atcctcgcaa tccctaggag gattagacaa gggcttgagc tcactctctt gtga
//
LOCUS       seq7_w1                 2574 bp    RNA     linear   SYN 03-MAY-2023
DEFINITION  [Simian-
            Human_immunodeficiency_virus]_[virus_isolate_RM5593_w1]_envelope_gl
            ycoprotein_(env)_and_vpu_protein_(vpu)_genes,_partial_cds.
ACCESSION   
VERSION
KEYWORDS    .
SOURCE      Simian-Human immunodeficiency virus
  ORGANISM  Simian-Human immunodeficiency virus
            Viruses; Riboviria; Pararnavirae; Artverviricota; Revtraviricetes;
            Ortervirales; Retroviridae; Orthoretrovirinae; Lentivirus; Primate
            lentivirus group.
REFERENCE   1  (bases 1 to 2574)
  AUTHORS   Bauer,A., Lindemuth,E., Marino,F.E., Krause,R., Joy,J.,
            Docken,S.S., Mallick,S., McCormick,K., Holt,C., Georgiev,I.,
            Felber,B., Keele,B.F., Veazey,R., Davenport,M.P., Li,H., Shaw,G.M.
            and Bar,K.J.
  TITLE     Adaptation of a transmitted/founder simian-human immunodeficiency
            virus 1 for enhanced replication in rhesus macaques
  JOURNAL   Unpublished
REFERENCE   2  (bases 1 to 2574)
  AUTHORS   Bauer,A., Lindemuth,E., Marino,F.E., Krause,R., Joy,J.,
            Docken,S.S., Mallick,S., McCormick,K., Holt,C., Georgiev,I.,
            Felber,B., Keele,B.F., Veazey,R., Davenport,M.P., Li,H., Shaw,G.M.
            and Bar,K.J.
  TITLE     Direct Submission
  JOURNAL   Submitted (03-MAY-2023) Infectious Diseases, University of
            Pennsylvania, 3610 Hamilton Walk, Philadelphia, PA 19104, USA
COMMENT     Bankit Comment: LocalID:seq7_w1
            Bankit Comment: BankIt2700165
            Bankit Comment: FeatPropSourceSeq:seq1_w1
            
            ##Assembly-Data-START##
            Assembly Method       :: Geneious Prime v. 2023.1.2
            Sequencing Technology :: Illumina
            ##Assembly-Data-END##
FEATURES             Location/Qualifiers
     source          1..2574
                     /organism="Simian-Human immunodeficiency virus"
                     /mol_type="other RNA"
                     /strain="CAP256SU"
                     /host="Macaca Mulatta"
                     /db_xref="taxon:57667"
                     /country="USA"
                     /collection_date="01-Jun-2020"
     gene            1..2574
                     /gene="env"
     CDS             1..2574
                     /gene="env"
                     /codon_start=1
                     /product="envelope glycoprotein"
                     /translation="MRVMGIQRNYPQWWIWSMLGFWMLMICNGMWVTVYYGVPVWKEA
                     KTTLFCASDAKAYEKEVHNVWATHACVPTDPNPQEMVLKNVTENFNMWKNDMVDQMHE
                     DVISLWDQSLKPCVKLTPLCVTLNCTNATASNSSIIEGMKNCSFNITTELRDKREKKN
                     ALFYKLDIVQLDGNSSQYRLINCNTSVITQACPKVSFDPIPIHYCAPAGYAILKCNNK
                     TFTGTGPCNNVSTVQCTHGIKPVISTQLLLNGSLAEGEIIIRSENITNNVKTIIVHLN
                     ESVKIECTRPNNNTRTSIRIGPGQAFYATGQVIGDIREAHCNISESKWNETLQRVSKK
                     LKEYFPHKNITFQPSSGGDLEITTHHFNCGGEFFYCNTSSLFNRTYMANSTDMANSTE
                     TNSTRTITIRCRIKQIINMWQEVGRAMYAPPIAGNITCISNITGLLLTRDGGKNNTET
                     FRPGGGNMKDNWRSELYKYKVVEVKPLGVAPTNARRRVVEREKRAVGMGAVFLGFLGA
                     AGSTMGAASITLTVQARQLLSGIVQQQSNLLKAIEAQQHMLKLTVWGIKQLQARVLAL
                     ERYLKDQQLLGMWGCSGKLICTTNVYWNSSWSNKTYGDIWDNMTWMQWEREISNYTEI
                     IYELLEESQNQQEKNEQDLLALDRWNSLWNWFNITNWLWYIKIFIMIVGGLIGLRIIF
                     AVLSLVNRVRQGYSPLSLQTLLPTPRGPARPEGIEEEGGEQGRDRSIRLLTGLSELIW
                     DDLRNLCLFSYHHLRDLILIAARIVQLLGRRGWEALKYLWNILQYWIQELKNSAAIAV
                     AYLQYGWSYFHEAVQAGWRSATETLAGAWGDLWETLRRGGRWILAIPRRIRQGLELTL
                     L"
BASE COUNT      898 a    446 c    606 g    624 t
ORIGIN      
        1 atgagagtga tggggataca gaggaattat ccacaatggt ggatatggag catgttaggc
       61 ttttggatgc taatgatttg taatgggatg tgggtcacag tctactatgg ggtacctgtg
      121 tggaaagaag caaaaactac tctattttgt gcatcagatg ctaaagcata tgagaaagaa
      181 gtgcataatg tctgggctac acatgcctgt gtacccacag accccaatcc acaagaaatg
      241 gttttaaaaa atgtaacaga aaatttcaac atgtggaaaa atgacatggt ggatcagatg
      301 catgaagatg taattagttt atgggatcaa agcctcaagc catgtgtaaa gttgacccca
      361 ctctgtgtca ctctaaactg taccaatgct actgccagca atagcagtat aatagaggga
      421 atgaaaaatt gctctttcaa tataaccaca gaattaagag ataagagaga gaaaaagaat
      481 gcactttttt ataaacttga tatagtacaa ctagatggca actctagtca gtatagatta
      541 ataaattgta atacctcagt cataacacaa gcctgtccaa aggtctcttt tgacccaatt
      601 cctatacatt attgtgctcc agctggttat gcgattctaa agtgtaataa taagacattc
      661 actggaacag gaccgtgtaa taatgtcagc acagtacaat gtacacatgg aattaagcca
      721 gtgatttcaa ctcaactatt gttaaatggt agcctagcag aaggagagat aataattaga
      781 tctgaaaata taacaaacaa tgtcaaaaca ataatagtac atctcaatga atctgtaaag
      841 attgagtgta cgagacccaa taataataca agaacaagta taagaatagg accaggacaa
      901 gcattttatg caacaggaca agtaatagga gacataagag aagcacattg taacattagt
      961 gaaagtaaat ggaatgaaac tttacaaagg gtaagtaaaa aattaaaaga atacttccct
     1021 cataagaata taacatttca accatcctca ggaggggacc tagaaattac aacacatcac
     1081 tttaattgtg gaggagaatt tttctattgc aatacatcaa gcctgtttaa taggacatat
     1141 atggctaata gtacagatat ggctaatagt acagaaacta acagtacacg aaccatcaca
     1201 atccgctgca gaataaaaca aattataaac atgtggcagg aggtgggacg agcaatgtat
     1261 gcccctccca ttgcaggaaa cataacatgt atatcaaata tcacaggact actattgaca
     1321 agggatggag gaaaaaacaa tacggagaca ttcagacctg gaggaggaaa tatgaaggac
     1381 aattggagaa gtgaattata taaatataaa gtggtagaag ttaagccatt aggagtagca
     1441 cccactaatg caagaaggag agtggtggag agagaaaaaa gagcagtggg aatgggagct
     1501 gtgttccttg ggttcttggg agcggcagga agcactatgg gcgcagcatc aataacgctg
     1561 acggtacagg ccagacaatt attgtctggt atagtgcaac agcaaagcaa tttgctgaag
     1621 gctatagagg ctcaacagca tatgttgaaa ctcacggtct ggggcattaa acagctccag
     1681 gcaagagtcc tggccttgga aagataccta aaggatcaac agctcctagg gatgtggggc
     1741 tgctctggaa aactcatctg caccactaat gtatattgga actctagttg gagtaataaa
     1801 acttatggtg atatttggga taacatgacc tggatgcagt gggagagaga aattagcaat
     1861 tatacagaaa taatatatga attgcttgaa gaatcacaaa accagcagga aaagaatgaa
     1921 caagatttac tagcattgga cagatggaac agtctgtgga attggtttaa cataacaaat
     1981 tggctgtggt atataaaaat attcataatg atagtaggag gcttgatagg tttaagaata
     2041 atttttgctg tgctttcttt agtaaataga gttaggcagg gatactcacc tctgtcgttg
     2101 cagaccctcc tcccaacccc acggggaccc gccaggcccg aaggaataga agaagaaggt
     2161 ggagagcaag gcagagacag atccattcga ttgctgaccg gattgtcaga acttatctgg
     2221 gacgacctga ggaacctgtg cctcttcagc taccaccact tgagagactt aatcttaatt
     2281 gcagcgagga ttgtgcaact tctgggacgc agggggtggg aagccctcaa atatctttgg
     2341 aacatcctcc agtattggat ccaggaactg aagaatagtg ctgcaatagc agtagcctac
     2401 ctacaatatg ggtggagcta tttccatgag gcggtccaag ccggctggag atctgcgaca
     2461 gagactcttg cgggcgcgtg gggagactta tgggagactc ttaggagagg tggaagatgg
     2521 atcctcgcaa tccctaggag gattagacaa gggcttgagc tcactctctt gtga
//
LOCUS       seq8_w1                 2574 bp    RNA     linear   SYN 03-MAY-2023
DEFINITION  [Simian-
            Human_immunodeficiency_virus]_[virus_isolate_RM5593_w1]_envelope_gl
            ycoprotein_(env)_and_vpu_protein_(vpu)_genes,_partial_cds.
ACCESSION   
VERSION
KEYWORDS    .
SOURCE      Simian-Human immunodeficiency virus
  ORGANISM  Simian-Human immunodeficiency virus
            Viruses; Riboviria; Pararnavirae; Artverviricota; Revtraviricetes;
            Ortervirales; Retroviridae; Orthoretrovirinae; Lentivirus; Primate
            lentivirus group.
REFERENCE   1  (bases 1 to 2574)
  AUTHORS   Bauer,A., Lindemuth,E., Marino,F.E., Krause,R., Joy,J.,
            Docken,S.S., Mallick,S., McCormick,K., Holt,C., Georgiev,I.,
            Felber,B., Keele,B.F., Veazey,R., Davenport,M.P., Li,H., Shaw,G.M.
            and Bar,K.J.
  TITLE     Adaptation of a transmitted/founder simian-human immunodeficiency
            virus 1 for enhanced replication in rhesus macaques
  JOURNAL   Unpublished
REFERENCE   2  (bases 1 to 2574)
  AUTHORS   Bauer,A., Lindemuth,E., Marino,F.E., Krause,R., Joy,J.,
            Docken,S.S., Mallick,S., McCormick,K., Holt,C., Georgiev,I.,
            Felber,B., Keele,B.F., Veazey,R., Davenport,M.P., Li,H., Shaw,G.M.
            and Bar,K.J.
  TITLE     Direct Submission
  JOURNAL   Submitted (03-MAY-2023) Infectious Diseases, University of
            Pennsylvania, 3610 Hamilton Walk, Philadelphia, PA 19104, USA
COMMENT     Bankit Comment: LocalID:seq8_w1
            Bankit Comment: BankIt2700165
            Bankit Comment: FeatPropSourceSeq:seq1_w1
            
            ##Assembly-Data-START##
            Assembly Method       :: Geneious Prime v. 2023.1.2
            Sequencing Technology :: Illumina
            ##Assembly-Data-END##
FEATURES             Location/Qualifiers
     source          1..2574
                     /organism="Simian-Human immunodeficiency virus"
                     /mol_type="other RNA"
                     /strain="CAP256SU"
                     /host="Macaca Mulatta"
                     /db_xref="taxon:57667"
                     /country="USA"
                     /collection_date="01-Jun-2020"
     gene            1..2574
                     /gene="env"
     CDS             1..2574
                     /gene="env"
                     /codon_start=1
                     /product="envelope glycoprotein"
                     /translation="MRVMGIQRNYPQWWIWSMLGFWMLMICNGMWVTVYYGVPVWKEA
                     KTTLFCASDAKAYEKEVHNVWATHACVPTDPNPQEMVLKNVTENFNMWKNDMVDQMHE
                     DVISLWDQSLKPCVKLTPLCVTLNCTNATASNSSIIEGMKNCSFNITTELRDKREKKN
                     ALFYKLDIVQLDGNSSQYRLINCNTSVITQACPKVSFDPIPIHYCAPAGYAILKCNNK
                     TFTGTGPCNNVSTVQCTHGIKPVISTQLLLNGSLAEGEIIIRSENITNNVKTIIVHLN
                     ESVKIECTRPNNNTRTSIRIGPGQAFYATGQVIGDIREAHCNISESKWNETLQRVSKK
                     LKEYFPHKNITFQPSSGGDLEITTHHFNCGGEFFYCNTSSLFNRTYMANSTDMANSTE
                     TNSTRTITIRCRIKQIINMWQEVGRAMYAPPIAGNITCISNITGLLLTRDGGKNNTET
                     FRPGGGNMKDNWRSELYKYKVVEVKPLGVAPTNARRRVVEREKRAVGMGAVFLGFLGA
                     AGSTMGAASITLTVQARQLLSGIVQQQSNLLKAIEAQQHMLKLTVWGIKQLQARVLAL
                     ERYLKDQQLLGMWGCSGKLICTTNVYWNSSWSNKTYGDIWDNMTWMQWEREISNYTEI
                     IYELLEESQNQQEKNEQDLLALDRWNSLWNWFNITNWLWYIKIFIMIVGGLIGLRIIF
                     AVLSLVNRVRQGYSPLSLQTLLPTPRGPARPEGIEEEGGEQGRDRSIRLLTGLSELIW
                     DDLRNLCLFSYHHLRDLILIAARIVQLLGRRGWEALKYLWNILQYWIQELKNSAAIAV
                     AYLQYGWSYFHEAVQAGWRSATETLAGAWGDLWETLRRGGRWILAIPRRIRQGLELTL
                     L"
BASE COUNT      898 a    446 c    606 g    624 t
ORIGIN      
        1 atgagagtga tggggataca gaggaattat ccacaatggt ggatatggag catgttaggc
       61 ttttggatgc taatgatttg taatgggatg tgggtcacag tctactatgg ggtacctgtg
      121 tggaaagaag caaaaactac tctattttgt gcatcagatg ctaaagcata tgagaaagaa
      181 gtgcataatg tctgggctac acatgcctgt gtacccacag accccaatcc acaagaaatg
      241 gttttaaaaa atgtaacaga aaatttcaac atgtggaaaa atgacatggt ggatcagatg
      301 catgaagatg taattagttt atgggatcaa agcctcaagc catgtgtaaa gttgacccca
      361 ctctgtgtca ctctaaactg taccaatgct actgccagca atagcagtat aatagaggga
      421 atgaaaaatt gctctttcaa tataaccaca gaattaagag ataagagaga gaaaaagaat
      481 gcactttttt ataaacttga tatagtacaa ctagatggca actctagtca gtatagatta
      541 ataaattgta atacctcagt cataacacaa gcctgtccaa aggtctcttt tgacccaatt
      601 cctatacatt attgtgctcc agctggttat gcgattctaa agtgtaataa taagacattc
      661 actggaacag gaccgtgtaa taatgtcagc acagtacaat gtacacatgg aattaagcca
      721 gtgatttcaa ctcaactatt gttaaatggt agcctagcag aaggagagat aataattaga
      781 tctgaaaata taacaaacaa tgtcaaaaca ataatagtac atctcaatga atctgtaaag
      841 attgagtgta cgagacccaa taataataca agaacaagta taagaatagg accaggacaa
      901 gcattttatg caacaggaca agtaatagga gacataagag aagcacattg taacattagt
      961 gaaagtaaat ggaatgaaac tttacaaagg gtaagtaaaa aattaaaaga atacttccct
     1021 cataagaata taacatttca accatcctca ggaggggacc tagaaattac aacacatcac
     1081 tttaattgtg gaggagaatt tttctattgc aatacatcaa gcctgtttaa taggacatat
     1141 atggctaata gtacagatat ggctaatagt acagaaacta acagtacacg aaccatcaca
     1201 atccgctgca gaataaaaca aattataaac atgtggcagg aggtgggacg agcaatgtat
     1261 gcccctccca ttgcaggaaa cataacatgt atatcaaata tcacaggact actattgaca
     1321 agggatggag gaaaaaacaa tacggagaca ttcagacctg gaggaggaaa tatgaaggac
     1381 aattggagaa gtgaattata taaatataaa gtggtagaag ttaagccatt aggagtagca
     1441 cccactaatg caagaaggag agtggtggag agagaaaaaa gagcagtggg aatgggagct
     1501 gtgttccttg ggttcttggg agcggcagga agcactatgg gcgcagcatc aataacgctg
     1561 acggtacagg ccagacaatt attgtctggt atagtgcaac agcaaagcaa tttgctgaag
     1621 gctatagagg ctcaacagca tatgttgaaa ctcacggtct ggggcattaa acagctccag
     1681 gcaagagtcc tggccttgga aagataccta aaggatcaac agctcctagg gatgtggggc
     1741 tgctctggaa aactcatctg caccactaat gtatattgga actctagttg gagtaataaa
     1801 acttatggtg atatttggga taacatgacc tggatgcagt gggagagaga aattagcaat
     1861 tatacagaaa taatatatga attgcttgaa gaatcacaaa accagcagga aaagaatgaa
     1921 caagatttac tagcattgga cagatggaac agtctgtgga attggtttaa cataacaaat
     1981 tggctgtggt atataaaaat attcataatg atagtaggag gcttgatagg tttaagaata
     2041 atttttgctg tgctttcttt agtaaataga gttaggcagg gatactcacc tctgtcgttg
     2101 cagaccctcc tcccaacccc acggggaccc gccaggcccg aaggaataga agaagaaggt
     2161 ggagagcaag gcagagacag atccattcga ttgctgaccg gattgtcaga acttatctgg
     2221 gacgacctga ggaacctgtg cctcttcagc taccaccact tgagagactt aatcttaatt
     2281 gcagcgagga ttgtgcaact tctgggacgc agggggtggg aagccctcaa atatctttgg
     2341 aacatcctcc agtattggat ccaggaactg aagaatagtg ctgcaatagc agtagcctac
     2401 ctacaatatg ggtggagcta tttccatgag gcggtccaag ccggctggag atctgcgaca
     2461 gagactcttg cgggcgcgtg gggagactta tgggagactc ttaggagagg tggaagatgg
     2521 atcctcgcaa tccctaggag gattagacaa gggcttgagc tcactctctt gtga
//
LOCUS       seq9_w1                 2574 bp    RNA     linear   SYN 03-MAY-2023
DEFINITION  [Simian-
            Human_immunodeficiency_virus]_[virus_isolate_RM5593_w1]_envelope_gl
            ycoprotein_(env)_and_vpu_protein_(vpu)_genes,_partial_cds.
ACCESSION   
VERSION
KEYWORDS    .
SOURCE      Simian-Human immunodeficiency virus
  ORGANISM  Simian-Human immunodeficiency virus
            Viruses; Riboviria; Pararnavirae; Artverviricota; Revtraviricetes;
            Ortervirales; Retroviridae; Orthoretrovirinae; Lentivirus; Primate
            lentivirus group.
REFERENCE   1  (bases 1 to 2574)
  AUTHORS   Bauer,A., Lindemuth,E., Marino,F.E., Krause,R., Joy,J.,
            Docken,S.S., Mallick,S., McCormick,K., Holt,C., Georgiev,I.,
            Felber,B., Keele,B.F., Veazey,R., Davenport,M.P., Li,H., Shaw,G.M.
            and Bar,K.J.
  TITLE     Adaptation of a transmitted/founder simian-human immunodeficiency
            virus 1 for enhanced replication in rhesus macaques
  JOURNAL   Unpublished
REFERENCE   2  (bases 1 to 2574)
  AUTHORS   Bauer,A., Lindemuth,E., Marino,F.E., Krause,R., Joy,J.,
            Docken,S.S., Mallick,S., McCormick,K., Holt,C., Georgiev,I.,
            Felber,B., Keele,B.F., Veazey,R., Davenport,M.P., Li,H., Shaw,G.M.
            and Bar,K.J.
  TITLE     Direct Submission
  JOURNAL   Submitted (03-MAY-2023) Infectious Diseases, University of
            Pennsylvania, 3610 Hamilton Walk, Philadelphia, PA 19104, USA
COMMENT     Bankit Comment: LocalID:seq9_w1
            Bankit Comment: BankIt2700165
            Bankit Comment: FeatPropSourceSeq:seq1_w1
            
            ##Assembly-Data-START##
            Assembly Method       :: Geneious Prime v. 2023.1.2
            Sequencing Technology :: Illumina
            ##Assembly-Data-END##
FEATURES             Location/Qualifiers
     source          1..2574
                     /organism="Simian-Human immunodeficiency virus"
                     /mol_type="other RNA"
                     /strain="CAP256SU"
                     /host="Macaca Mulatta"
                     /db_xref="taxon:57667"
                     /country="USA"
                     /collection_date="01-Jun-2020"
     gene            1..2574
                     /gene="env"
     CDS             1..2574
                     /gene="env"
                     /codon_start=1
                     /product="envelope glycoprotein"
                     /translation="MRVMGIQRNYPQWWIWSMLGFWMLMICNGMWVTVYYGVPVWKEA
                     KTTLFCASDAKAYEKEVHNVWATHACVPTDPNPQEMVLKNVTENFNMWKNDMVDQMHE
                     DVISLWDQSLKPCVKLTPLCVTLNCTNATASNSSIIEGMKNCSFNITTELRDKREKKN
                     ALFYKLDIVQLDGNSSQYRLINCNTSVITQACPKVSFDPIPIHYCAPAGYAILKCNNK
                     TFTGTGPCNNVSTVQCTHGIKPVVSTQLLLNGSLAEGEIIIRSENITDNVKTIIVHLN
                     ESVKIECTRPNNNTRTSIRIGPGQAFYATGQVIGDIREAHCNISESKWNETLQRVSKK
                     LKEYFPHKNITFQPSSGGDLEITTHHFNCGGEFFYCNTSSLFNRTYMANSTDMANSTE
                     TNSTRTITIRCRIKQIINMWQEVGRAMYAPPIAGNITCISNITGLLLTRDGGKNNTET
                     FRPGGGNMKDNWRSELYKYKVVEVKPLGVAPTNARRRVVEREKRAVGMGAVFLGFLGA
                     AGSTMGAASITLTVQARQLLSGIVQQQSNLLKAIEAQQHMLKLTVWGIKQLQARVLAL
                     ERYLKDQQLLGMWGCSGKLICTTNVYWNSSWSNKTYGDIWDNMTWMQWEREISNYTEI
                     IYELLEESQNQQEKNEQDLLALDRWNSLWNWFNITNWLWYIKIFIMIVGGLIGLRIIF
                     AVLSLVNRVRQGYSPLSLQTLLPTPRGPARPEGIEEEGGEQGRDRSIRLLTGLSELIW
                     DDLRNLCLFSYHHLRDLILIAARIVQLLGRRGREALKYLWNILQYWIQELKNSAAIAV
                     AYLQYGWSYFHEAVQAGWRSATETLAGAWGDLWETLRRGGRWILAIPRRIRQGLELTL
                     L"
BASE COUNT      896 a    447 c    608 g    623 t
ORIGIN      
        1 atgagagtga tggggataca gaggaattat ccacaatggt ggatatggag catgttaggc
       61 ttttggatgc taatgatttg taatgggatg tgggtcacag tctactatgg ggtacctgtg
      121 tggaaagaag caaaaactac tctattttgt gcatcagatg ctaaagcata tgagaaagaa
      181 gtgcataatg tctgggctac acatgcctgt gtacccacag accccaatcc acaagaaatg
      241 gttttaaaaa atgtaacaga aaatttcaac atgtggaaaa atgacatggt ggatcagatg
      301 catgaagatg taattagttt atgggatcaa agcctcaagc catgtgtaaa gttgacccca
      361 ctctgtgtca ctctaaactg taccaatgct actgccagca atagcagtat aatagaggga
      421 atgaaaaatt gctctttcaa tataaccaca gaattaagag ataagagaga gaaaaagaat
      481 gcactttttt ataaacttga tatagtacaa ctagatggca actctagtca gtatagatta
      541 ataaattgta atacctcagt cataacacaa gcctgtccaa aggtctcttt tgacccaatt
      601 cctatacatt attgtgctcc agctggttat gcgattctaa agtgtaataa taagacattc
      661 actggaacag gaccgtgtaa taatgtcagc acagtacaat gtacacatgg aattaagcca
      721 gtggtttcaa ctcaactatt gttaaatggt agcctagcag aaggagagat aataattaga
      781 tctgaaaata taacagacaa tgtcaaaaca ataatagtac atctcaatga atctgtaaag
      841 attgagtgta cgagacccaa taataataca agaacaagta taagaatagg accaggacaa
      901 gcattttatg caacaggaca agtaatagga gacataagag aagcacattg taacattagt
      961 gaaagtaaat ggaatgaaac tttacaaagg gtaagtaaaa aattaaaaga atacttccct
     1021 cataagaata taacatttca accatcctca ggaggggacc tagaaattac aacacatcac
     1081 tttaattgtg gaggagaatt tttctattgc aatacatcaa gcctgtttaa taggacatat
     1141 atggctaata gtacagatat ggctaatagt acagaaacta acagtacacg aaccatcaca
     1201 atccgctgca gaataaaaca aattataaac atgtggcagg aggtgggacg agcaatgtat
     1261 gcccctccca ttgcaggaaa cataacatgt atatcaaata tcacaggact actattgaca
     1321 agggatggag gaaaaaacaa tacggagaca ttcagacctg gaggaggaaa tatgaaggac
     1381 aattggagaa gtgaattata taaatataaa gtggtagaag ttaagccatt aggagtagca
     1441 cccactaatg caagaaggag agtggtggag agagaaaaaa gagcagtggg aatgggagct
     1501 gtgttccttg ggttcttggg agcggcagga agcactatgg gcgcagcatc aataacgctg
     1561 acggtacagg ccagacaatt attgtctggt atagtgcaac agcaaagcaa tttgctgaag
     1621 gctatagagg ctcaacagca tatgttgaaa ctcacggtct ggggcattaa acagctccag
     1681 gcaagagtcc tggccttgga aagataccta aaggatcaac agctcctagg gatgtggggc
     1741 tgctctggaa aactcatctg caccactaat gtatattgga actctagttg gagtaataaa
     1801 acttatggtg atatttggga taacatgacc tggatgcagt gggagagaga aattagcaat
     1861 tatacagaaa taatatatga attgcttgaa gaatcacaaa accagcagga aaagaatgaa
     1921 caagatttac tagcattgga cagatggaac agtctgtgga attggtttaa cataacaaat
     1981 tggctgtggt atataaaaat attcataatg atagtaggag gcttgatagg tttaagaata
     2041 atttttgctg tgctttcttt agtaaataga gttaggcagg gatactcacc tctgtcgttg
     2101 cagaccctcc tcccaacccc acggggaccc gccaggcccg aaggaataga agaagaaggt
     2161 ggagagcaag gcagagacag atccattcga ttgctgaccg gattgtcaga acttatctgg
     2221 gacgacctga ggaacctgtg cctcttcagc taccaccact tgagagactt aatcttaatt
     2281 gcagcgagga ttgtgcaact tctgggacgc agggggcggg aagccctcaa atatctttgg
     2341 aacatcctcc agtattggat ccaggaactg aagaatagtg ctgcaatagc agtagcctac
     2401 ctacaatatg ggtggagcta tttccatgag gcggtccaag ccggctggag atctgcgaca
     2461 gagactcttg cgggcgcgtg gggagactta tgggagactc ttaggagagg tggaagatgg
     2521 atcctcgcaa tccctaggag gattagacaa gggcttgagc tcactctctt gtga
//
LOCUS       seq10_w1                2575 bp    RNA     linear   SYN 03-MAY-2023
DEFINITION  UNVERIFIED:
            [Simian-
            Human_immunodeficiency_virus]_[virus_isolate_RM5593_w1]_envelope_gl
            ycoprotein_(env)_and_vpu_protein_(vpu)_genes,_partial_cds.
ACCESSION   
VERSION
KEYWORDS    UNVERIFIED.
SOURCE      Simian-Human immunodeficiency virus
  ORGANISM  Simian-Human immunodeficiency virus
            Viruses; Riboviria; Pararnavirae; Artverviricota; Revtraviricetes;
            Ortervirales; Retroviridae; Orthoretrovirinae; Lentivirus; Primate
            lentivirus group.
REFERENCE   1  (bases 1 to 2575)
  AUTHORS   Bauer,A., Lindemuth,E., Marino,F.E., Krause,R., Joy,J.,
            Docken,S.S., Mallick,S., McCormick,K., Holt,C., Georgiev,I.,
            Felber,B., Keele,B.F., Veazey,R., Davenport,M.P., Li,H., Shaw,G.M.
            and Bar,K.J.
  TITLE     Adaptation of a transmitted/founder simian-human immunodeficiency
            virus 1 for enhanced replication in rhesus macaques
  JOURNAL   Unpublished
REFERENCE   2  (bases 1 to 2575)
  AUTHORS   Bauer,A., Lindemuth,E., Marino,F.E., Krause,R., Joy,J.,
            Docken,S.S., Mallick,S., McCormick,K., Holt,C., Georgiev,I.,
            Felber,B., Keele,B.F., Veazey,R., Davenport,M.P., Li,H., Shaw,G.M.
            and Bar,K.J.
  TITLE     Direct Submission
  JOURNAL   Submitted (03-MAY-2023) Infectious Diseases, University of
            Pennsylvania, 3610 Hamilton Walk, Philadelphia, PA 19104, USA
COMMENT     GenBank staff is unable to verify sequence and/or annotation
            provided by the submitter.
            Bankit Comment: LocalID:seq10_w1
            Bankit Comment: BankIt2700165
            Bankit Comment: FeatPropSourceSeq:seq1_w1
            
            ##Assembly-Data-START##
            Assembly Method       :: Geneious Prime v. 2023.1.2
            Sequencing Technology :: Illumina
            ##Assembly-Data-END##
FEATURES             Location/Qualifiers
     source          1..2575
                     /organism="Simian-Human immunodeficiency virus"
                     /mol_type="other RNA"
                     /strain="CAP256SU"
                     /host="Macaca Mulatta"
                     /db_xref="taxon:57667"
                     /country="USA"
                     /collection_date="01-Jun-2020"
BASE COUNT      897 a    446 c    608 g    624 t
ORIGIN      
        1 atgagagtga tggggataca gaggaattat ccacaatggt ggatatggag catgttaggc
       61 ttttggatgc taatgatttg taatgggatg tgggtcacag tctactatgg ggtacctgtg
      121 tggaaagaag caaaaactac tctattttgt gcatcagatg ctaaagcata tgagaaagaa
      181 gtgcataatg tctgggctac acatgcctgt gtacccacag accccaatcc acaagaaatg
      241 gttttaaaaa aatgtaacag aaaatttcaa catgtggaaa aatgacatgg tggatcagat
      301 gcatgaagat gtaattagtt tatgggatca aagcctcaag ccatgtgtaa agttgacccc
      361 actctgtgtc actctaaact gtaccaatgc tactgccagc aatagcagta taatagaggg
      421 aatgaaaaat tgctctttca atataaccac agaattaaga gataagagag agaaaaagaa
      481 tgcacttttt tataaacttg atatagtaca actagatggc aactctagtc agtatagatt
      541 aataaattgt aatacctcag tcataacaca agcctgtcca aaggtctctt ttgacccaat
      601 tcctatacat tattgtgctc cagctggtta tgcgattcta aagtgtaata ataagacatt
      661 cactggaaca ggaccgtgta ataatgtcag cacagtacaa tgtacacatg gaattaagcc
      721 agtggtttca actcaactat tgttaaatgg tagcctagca gaaggagaga taataattag
      781 atctgaaaat ataacagaca atgtcaaaac aataatagta catctcaatg aatctgtaaa
      841 gattgagtgt acgagaccca ataataatac aagaacaagt ataagaatag gaccaggaca
      901 agcattttat gcaacaggac aagtaatagg agacataaga gaagcacatt gtaacattag
      961 tgaaagtaaa tggaatgaaa ctttacaaag ggtaagtaaa aaattaaaag aatacttccc
     1021 tcataagaat ataacatttc aaccatcctc aggaggggac ctagaaatta caacacatca
     1081 ctttaattgt ggaggagaat ttttctattg caatacatca agcctgttta ataggacata
     1141 tatggctaat agtacagata tggctaatag tacagaaact aacagtacac gaaccatcac
     1201 aatccgctgc agaataaaac aaattataaa catgtggcag gaggtgggac gagcaatgta
     1261 tgcccctccc attgcaggaa acataacatg tatatcaaat atcacaggac tactattgac
     1321 aagggatgga ggaaaaaaca atacggagac attcagacct ggaggaggaa atatgaagga
     1381 caattggaga agtgaattat ataaatataa agtggtagaa gttaagccat taggagtagc
     1441 acccactaat gcaagaagga gagtggtgga gagagaaaaa agagcagtgg gaatgggagc
     1501 tgtgttcctt gggttcttgg gagcggcagg aagcactatg ggcgcagcat caataacgct
     1561 gacggtacag gccagacaat tattgtctgg tatagtgcaa cagcaaagca atttgctgaa
     1621 ggctatagag gctcaacagc atatgttgaa actcacggtc tggggcatta aacagctcca
     1681 ggcaagagtc ctggccttgg aaagatacct aaaggatcaa cagctcctag ggatgtgggg
     1741 ctgctctgga aaactcatct gcaccactaa tgtatattgg aactctagtt ggagtaataa
     1801 aacttatggt gatatttggg ataacatgac ctggatgcag tgggagagag aaattagcaa
     1861 ttatacagaa ataatatatg aattgcttga agaatcacaa aaccagcagg aaaagaatga
     1921 acaagattta ctagcattgg acagatggaa cagtctgtgg aattggttta acataacaaa
     1981 ttggctgtgg tatataaaaa tattcataat gatagtagga ggcttgatag gtttaagaat
     2041 aatttttgct gtgctttctt tagtaaatag agttaggcag ggatactcac ctctgtcgtt
     2101 gcagaccctc ctcccaaccc cacggggacc cgccaggccc gaaggaatag aagaagaagg
     2161 tggagagcaa ggcagagaca gatccattcg attgctgacc ggattgtcag aacttatctg
     2221 ggacgacctg aggaacctgt gcctcttcag ctaccaccac ttgagagact taatcttaat
     2281 tgcagcgagg attgtgcaac ttctgggacg cagggggtgg gaagccctca aatatctttg
     2341 gaacatcctc cagtattgga tccaggaact gaagaatagt gctgcaatag cagtagccta
     2401 cctacaatat gggtggagct atttccatga ggcggtccaa gccggctgga gatctgcgac
     2461 agagactctt gcgggcgcgt ggggagactt atgggagact cttaggagag gtggaagatg
     2521 gatcctcgca atccctagga ggattagaca agggcttgag ctcactctct tgtga
//
LOCUS       seq11_w1                2574 bp    RNA     linear   SYN 03-MAY-2023
DEFINITION  [Simian-
            Human_immunodeficiency_virus]_[virus_isolate_RM5593_w1]_envelope_gl
            ycoprotein_(env)_and_vpu_protein_(vpu)_genes,_partial_cds.
ACCESSION   
VERSION
KEYWORDS    .
SOURCE      Simian-Human immunodeficiency virus
  ORGANISM  Simian-Human immunodeficiency virus
            Viruses; Riboviria; Pararnavirae; Artverviricota; Revtraviricetes;
            Ortervirales; Retroviridae; Orthoretrovirinae; Lentivirus; Primate
            lentivirus group.
REFERENCE   1  (bases 1 to 2574)
  AUTHORS   Bauer,A., Lindemuth,E., Marino,F.E., Krause,R., Joy,J.,
            Docken,S.S., Mallick,S., McCormick,K., Holt,C., Georgiev,I.,
            Felber,B., Keele,B.F., Veazey,R., Davenport,M.P., Li,H., Shaw,G.M.
            and Bar,K.J.
  TITLE     Adaptation of a transmitted/founder simian-human immunodeficiency
            virus 1 for enhanced replication in rhesus macaques
  JOURNAL   Unpublished
REFERENCE   2  (bases 1 to 2574)
  AUTHORS   Bauer,A., Lindemuth,E., Marino,F.E., Krause,R., Joy,J.,
            Docken,S.S., Mallick,S., McCormick,K., Holt,C., Georgiev,I.,
            Felber,B., Keele,B.F., Veazey,R., Davenport,M.P., Li,H., Shaw,G.M.
            and Bar,K.J.
  TITLE     Direct Submission
  JOURNAL   Submitted (03-MAY-2023) Infectious Diseases, University of
            Pennsylvania, 3610 Hamilton Walk, Philadelphia, PA 19104, USA
COMMENT     Bankit Comment: LocalID:seq11_w1
            Bankit Comment: BankIt2700165
            Bankit Comment: FeatPropSourceSeq:seq1_w1
            
            ##Assembly-Data-START##
            Assembly Method       :: Geneious Prime v. 2023.1.2
            Sequencing Technology :: Illumina
            ##Assembly-Data-END##
FEATURES             Location/Qualifiers
     source          1..2574
                     /organism="Simian-Human immunodeficiency virus"
                     /mol_type="other RNA"
                     /strain="CAP256SU"
                     /host="Macaca Mulatta"
                     /db_xref="taxon:57667"
                     /country="USA"
                     /collection_date="01-Jun-2020"
     gene            1..2574
                     /gene="env"
     CDS             1..2574
                     /gene="env"
                     /codon_start=1
                     /product="envelope glycoprotein"
                     /translation="MRVMGIQRNYPQWWIWSMLGFWMLMICNGMWVTVYYGVPVWKEA
                     KTTLFCASDAKAYEKEVHNVWATHACVPTDPNPQEMVLKNVTENFNMWKNDMVDQMHE
                     DVISLWDQSLKPCVKLTPLCVTLNCTNATASNSSIIEGMKNCSFNITTELRDKREKKN
                     ALFYKLDIVQLDGNSSQYRLINCNTSVITQACPKVSFDPIPIHYCAPAGYAILKCNNK
                     TFTGTGPCNNVSTVQCTHGIKPVISTQLLLNGSLAEGEIIIRSENITNNVKTIIVHLN
                     ESVKIECTRPNNNTRTSIRIGPGQAFYATGQVIGDIREAHCNISESKWNETLQRVSKK
                     LKEYFPHKNITFQPSSGGDLEIITHHFNCGGEFFYCNTSSLFNRTYMANSTDMANSTE
                     TNSTRTITIHCRIKQIINMWQEVGRAMYAPPIAGNITCISNITGLLLTRDGGKNNTET
                     FRPGGGNMKDNWRSELYKYKVVEVKPLGVAPTNARRRVVEREKRAVGMGAVFLGFLGA
                     AGSTMGAASITLTVQARQLLSGIVQQQSNLLKAIEAQQHMLKLTVWGIKQLQARVLAL
                     ERYLKDQQLLGMWGCSGKLICTTNVYWNSSWSNKTYGDIWDNMTWMQWEREISNYTEI
                     IYELLEESQNQQEKNEQDLLALDRWNSLWNWFNITNWLWYIKIFIMIVGGLIGLRIIF
                     AVLSLVNRVRQGYSPLSLQTLLPTPRGPARPEGIEEEGGEQGRDRSIRLLTGLSELIW
                     DDLRNLCLFSYHHLRDLILIAARIVQLLGRRGWEALKYLWNILQYWIQELKNSAAIAV
                     AYLQYGWSYFHEAVQAGWRSATETLAGAWGDLWETLRRGGRWILAIPRRIRQGLELTL
                     L"
BASE COUNT      899 a    445 c    605 g    625 t
ORIGIN      
        1 atgagagtga tggggataca gaggaattat ccacaatggt ggatatggag catgttaggc
       61 ttttggatgc taatgatttg taatgggatg tgggtcacag tctactatgg ggtacctgtg
      121 tggaaagaag caaaaactac tctattttgt gcatcagatg ctaaagcata tgagaaagaa
      181 gtgcataatg tctgggctac acatgcctgt gtacccacag accccaatcc acaagaaatg
      241 gttttaaaaa atgtaacaga aaatttcaac atgtggaaaa atgacatggt ggatcagatg
      301 catgaagatg taattagttt atgggatcaa agcctcaagc catgtgtaaa gttgacccca
      361 ctctgtgtca ctctaaactg taccaatgct actgccagca atagcagtat aatagaggga
      421 atgaaaaatt gctctttcaa tataaccaca gaattaagag ataagagaga gaaaaagaat
      481 gcactttttt ataaacttga tatagtacaa ctagatggca actctagtca gtatagatta
      541 ataaattgta atacctcagt cataacacaa gcctgtccaa aggtctcttt tgacccaatt
      601 cctatacatt attgtgctcc agctggttat gcgattctaa agtgtaataa taagacattc
      661 actggaacag gaccgtgtaa taatgtcagc acagtacaat gtacacatgg aattaagcca
      721 gtgatttcaa ctcaactatt gttaaatggt agcctagcag aaggagagat aataattaga
      781 tctgaaaata taacaaacaa tgtcaaaaca ataatagtac atctcaatga atctgtaaag
      841 attgagtgta cgagacccaa taataataca agaacaagta taagaatagg accaggacaa
      901 gcattttatg caacaggaca agtaatagga gacataagag aagcacattg taacattagt
      961 gaaagtaaat ggaatgaaac tttacaaagg gtaagtaaaa aattaaaaga atacttccct
     1021 cataagaata taacatttca accatcctca ggaggggacc tagaaattat aacacatcac
     1081 tttaattgtg gaggagaatt tttctattgc aatacatcaa gcctgtttaa taggacatat
     1141 atggctaata gtacagatat ggctaatagt acagaaacta acagtacacg aaccatcaca
     1201 atccactgca gaataaaaca aattataaac atgtggcagg aggtgggacg agcaatgtat
     1261 gcccctccca ttgcaggaaa cataacatgt atatcaaata tcacaggact actattgaca
     1321 agggatggag gaaaaaacaa tacggagaca ttcagacctg gaggaggaaa tatgaaggac
     1381 aattggagaa gtgaattata taaatataaa gtggtagaag ttaagccatt aggagtagca
     1441 cccactaatg caagaaggag agtggtggag agagaaaaaa gagcagtggg aatgggagct
     1501 gtgttccttg ggttcttggg agcggcagga agcactatgg gcgcagcatc aataacgctg
     1561 acggtacagg ccagacaatt attgtctggt atagtgcaac agcaaagcaa tttgctgaag
     1621 gctatagagg ctcaacagca tatgttgaaa ctcacggtct ggggcattaa acagctccag
     1681 gcaagagtcc tggccttgga aagataccta aaggatcaac agctcctagg gatgtggggc
     1741 tgctctggaa aactcatctg caccactaat gtatattgga actctagttg gagtaataaa
     1801 acttatggtg atatttggga taacatgacc tggatgcagt gggagagaga aattagcaat
     1861 tatacagaaa taatatatga attgcttgaa gaatcacaaa accagcagga aaagaatgaa
     1921 caagatttac tagcattgga cagatggaac agtctgtgga attggtttaa cataacaaat
     1981 tggctgtggt atataaaaat attcataatg atagtaggag gcttgatagg tttaagaata
     2041 atttttgctg tgctttcttt agtaaataga gttaggcagg gatactcacc tctgtcgttg
     2101 cagaccctcc tcccaacccc acggggaccc gccaggcccg aaggaataga agaagaaggt
     2161 ggagagcaag gcagagacag atccattcga ttgctgaccg gattgtcaga acttatctgg
     2221 gacgacctga ggaacctgtg cctcttcagc taccaccact tgagagactt aatcttaatt
     2281 gcagcgagga ttgtgcaact tctgggacgc agggggtggg aagccctcaa atatctttgg
     2341 aacatcctcc agtattggat ccaggaactg aagaatagtg ctgcaatagc agtagcctac
     2401 ctacaatatg ggtggagcta tttccatgag gcggtccaag ccggctggag atctgcgaca
     2461 gagactcttg cgggcgcgtg gggagactta tgggagactc ttaggagagg tggaagatgg
     2521 atcctcgcaa tccctaggag gattagacaa gggcttgagc tcactctctt gtga
//
LOCUS       seq12_w1                2254 bp    RNA     linear   SYN 03-MAY-2023
DEFINITION  UNVERIFIED:
            [Simian-
            Human_immunodeficiency_virus]_[virus_isolate_RM5593_w1]_envelope_gl
            ycoprotein_(env)_and_vpu_protein_(vpu)_genes,_partial_cds.
ACCESSION   
VERSION
KEYWORDS    UNVERIFIED.
SOURCE      Simian-Human immunodeficiency virus
  ORGANISM  Simian-Human immunodeficiency virus
            Viruses; Riboviria; Pararnavirae; Artverviricota; Revtraviricetes;
            Ortervirales; Retroviridae; Orthoretrovirinae; Lentivirus; Primate
            lentivirus group.
REFERENCE   1  (bases 1 to 2254)
  AUTHORS   Bauer,A., Lindemuth,E., Marino,F.E., Krause,R., Joy,J.,
            Docken,S.S., Mallick,S., McCormick,K., Holt,C., Georgiev,I.,
            Felber,B., Keele,B.F., Veazey,R., Davenport,M.P., Li,H., Shaw,G.M.
            and Bar,K.J.
  TITLE     Adaptation of a transmitted/founder simian-human immunodeficiency
            virus 1 for enhanced replication in rhesus macaques
  JOURNAL   Unpublished
REFERENCE   2  (bases 1 to 2254)
  AUTHORS   Bauer,A., Lindemuth,E., Marino,F.E., Krause,R., Joy,J.,
            Docken,S.S., Mallick,S., McCormick,K., Holt,C., Georgiev,I.,
            Felber,B., Keele,B.F., Veazey,R., Davenport,M.P., Li,H., Shaw,G.M.
            and Bar,K.J.
  TITLE     Direct Submission
  JOURNAL   Submitted (03-MAY-2023) Infectious Diseases, University of
            Pennsylvania, 3610 Hamilton Walk, Philadelphia, PA 19104, USA
COMMENT     GenBank staff is unable to verify sequence and/or annotation
            provided by the submitter.
            Bankit Comment: LocalID:seq12_w1
            Bankit Comment: BankIt2700165
            Bankit Comment: FeatPropSourceSeq:seq1_w1
            
            ##Assembly-Data-START##
            Assembly Method       :: Geneious Prime v. 2023.1.2
            Sequencing Technology :: Illumina
            ##Assembly-Data-END##
FEATURES             Location/Qualifiers
     source          1..2254
                     /organism="Simian-Human immunodeficiency virus"
                     /mol_type="other RNA"
                     /strain="CAP256SU"
                     /host="Macaca Mulatta"
                     /db_xref="taxon:57667"
                     /country="USA"
                     /collection_date="01-Jun-2020"
BASE COUNT      803 a    383 c    509 g    559 t
ORIGIN      
        1 atgagagtga tggggataca gaggaattat ccacaatggt ggatatggag catgttaggc
       61 ttttggatgc taatgatttg taatgggatg tgggtcacag tctactatgg ggtacctgtg
      121 tggaaagaag caaaaactac tctattttgt gcatcagatg ctaaagcata tgagaaagaa
      181 gtgcataatg tctgggctac acatgcctgt gtacccacag accccaatcc acaagaaatg
      241 gttttaaaaa atgtaacaga aaatttcaac atgtggaaaa atgacatggt ggatcagatg
      301 catgaagatg taattagttt atgggatcaa agcctcaagc catgtgtaaa gttgacccca
      361 ctctgtgtca ctctaaactg taccaatgct actgccagca atagcagtat aatagaggga
      421 atgaaaaatt gctctttcaa tataaccaca gaattaagag ataagagaga gaaaaagaat
      481 gcactttttt ataaacttga tatagtacaa ctagatggca actctagtca gtatagatta
      541 ataaattgta atacctcagt cataacacaa gcctgtccaa aggtctcttt tgacccaatt
      601 cctatacatt attgtgctcc agctggttat gcgattctaa agtgtaataa taagacattc
      661 actggaacag gaccgtgtaa taatgtcagc acagtacaat gtacacatgg aattaagcca
      721 gtgatttcaa ctcaactatt gttaaatggt agcctagcag aaggagagat aataattaga
      781 tctgaaaata taacaaacaa tgtcaaaaca ataatagtac atctcaatga atctgtaaag
      841 attgagtgta cgagacccaa taataataca agaacaagta taagaatagg accaggacaa
      901 gcattttatg caacaggaca agtaatagga gacataagag aagcacattg taacattagt
      961 gaaagtaaat ggaatgaaac tttacaaagg gtaagtaaaa aattaaaaga atacttccct
     1021 cataagaata taacatttca accatcctca ggaggggacc tagaaattac aacacatcac
     1081 tttaattgtg gaggagaatt tttctattgc aatacatcaa gcctgtttaa taggacatat
     1141 atggctaata gtacagatat ggctaatagt acagaaacta acagtacacg aaccatcaca
     1201 atccgctgca gaataaaaac aaattataaa catgtggcag gaggtgggac gagcaatgta
     1261 tgcccctccc attgcaggaa acataacatg tatatcaaat atcacaggac tactattgac
     1321 aagggatgga ggaaaaaaca atacggagac attcagacct ggaggaggaa atatgaagga
     1381 caattggaga agtgaattat ataaatataa agtggtagaa gttaagccat taggagtagc
     1441 acccactaat gtatattgga actctagttg gagtaataaa acttatggtg atatttggga
     1501 taacatgacc tggatgcagt gggagagaga aattagcaat tatacagaaa taatatatga
     1561 attgcttgaa gaatcacaaa accagcagga aaagaatgaa caagatttac tagcattgga
     1621 cagatggaac agtctgtgga attggtttaa cataacaaat tggctgtggt atataaaaat
     1681 attcataatg atagtaggag gcttgatagg tttaagaata atttttgctg tgctttcttt
     1741 agtaaataga gttaggcagg gatactcacc tctgtcgttg cagaccctcc tcccaacccc
     1801 acggggaccc gccaggcccg aaggaataga agaagaaggt ggagagcaag gcagagacag
     1861 atccattcga ttgctgaccg gattgtcaga acttatctgg gacgacctga ggaacctgtg
     1921 cctcttcagc taccaccact tgagagactt aatcttaatt gcagcgagga ttgtgcaact
     1981 tctgggacgc agggggtggg aagccctcaa atatctttgg aacatcctcc agtattggat
     2041 ccaggaactg aagaatagtg ctgcaatagc agtagcctac ctacaatatg ggtggagcta
     2101 tttccatgag gcggtccaag ccggctggag atctgcgaca gagactcttg cgggcgcgtg
     2161 gggagactta tgggagactc ttaggagagg tggaagatgg atcctcgcaa tccctaggag
     2221 gattagacaa gggcttgagc tcactctctt gtga
//
LOCUS       seq13_w1                2574 bp    RNA     linear   SYN 03-MAY-2023
DEFINITION  [Simian-
            Human_immunodeficiency_virus]_[virus_isolate_RM5593_w1]_envelope_gl
            ycoprotein_(env)_and_vpu_protein_(vpu)_genes,_partial_cds.
ACCESSION   
VERSION
KEYWORDS    .
SOURCE      Simian-Human immunodeficiency virus
  ORGANISM  Simian-Human immunodeficiency virus
            Viruses; Riboviria; Pararnavirae; Artverviricota; Revtraviricetes;
            Ortervirales; Retroviridae; Orthoretrovirinae; Lentivirus; Primate
            lentivirus group.
REFERENCE   1  (bases 1 to 2574)
  AUTHORS   Bauer,A., Lindemuth,E., Marino,F.E., Krause,R., Joy,J.,
            Docken,S.S., Mallick,S., McCormick,K., Holt,C., Georgiev,I.,
            Felber,B., Keele,B.F., Veazey,R., Davenport,M.P., Li,H., Shaw,G.M.
            and Bar,K.J.
  TITLE     Adaptation of a transmitted/founder simian-human immunodeficiency
            virus 1 for enhanced replication in rhesus macaques
  JOURNAL   Unpublished
REFERENCE   2  (bases 1 to 2574)
  AUTHORS   Bauer,A., Lindemuth,E., Marino,F.E., Krause,R., Joy,J.,
            Docken,S.S., Mallick,S., McCormick,K., Holt,C., Georgiev,I.,
            Felber,B., Keele,B.F., Veazey,R., Davenport,M.P., Li,H., Shaw,G.M.
            and Bar,K.J.
  TITLE     Direct Submission
  JOURNAL   Submitted (03-MAY-2023) Infectious Diseases, University of
            Pennsylvania, 3610 Hamilton Walk, Philadelphia, PA 19104, USA
COMMENT     Bankit Comment: LocalID:seq13_w1
            Bankit Comment: BankIt2700165
            Bankit Comment: FeatPropSourceSeq:seq1_w1
            
            ##Assembly-Data-START##
            Assembly Method       :: Geneious Prime v. 2023.1.2
            Sequencing Technology :: Illumina
            ##Assembly-Data-END##
FEATURES             Location/Qualifiers
     source          1..2574
                     /organism="Simian-Human immunodeficiency virus"
                     /mol_type="other RNA"
                     /strain="CAP256SU"
                     /host="Macaca Mulatta"
                     /db_xref="taxon:57667"
                     /country="USA"
                     /collection_date="01-Jun-2020"
     gene            1..2574
                     /gene="env"
     CDS             1..2574
                     /gene="env"
                     /codon_start=1
                     /product="envelope glycoprotein"
                     /translation="MRVMGIQRNYPQWWIWSMLGFWMLMICNGMWVTVYYGAPVWKEA
                     KTTLFCASDAKAYEKEVHNVWATHACVPTDPNPQEMVLKNVTENFNMWKNDMVDQMHE
                     DVISLWDQSLKPCVKLTPLCVTLNCTNATASNSSIIEGMKNCSFNITTELRDKREKKN
                     ALFYKLDIVQLDGNSSQYRLINCNTSVITQACPKVSFDPIPIHYCAPAGYAILKCNNK
                     TFTGTGPCNNVSTVQCTHGIKPVVSTQLLLNGSLAEGEIIIRSENITDNVKTIIVHLN
                     ESVKIECTRPNNNTRTSIRIGPGQAFYATGQVIGDIREAHCNISESKWNETLQRVSKK
                     LKEYFPHKNITFQPSSGGDLEITTHHFNCGGEFFYCNTSSLFNRTYMANSTDMANSTE
                     TNSTRTITIRCRIKQIINMWQEVGRAMYAPPIAGNITCISNITGLLLTRDGGKNNTET
                     FRPGGGNMKDNWRSELYKYKVVEVKPLGVAPTNARRRVVEREKRAVGMGAVFLGFLGA
                     AGSTMGAASITLTVQARQLLSGIVQQQSNLLKAIEAQQHMLKLTVWGIKQLQARVLAL
                     ERYLKDQQLLGMWGCSGKLICTTNVYWNSSWSNKTYGDIWDNMTWMQWEREISNYTEI
                     IYELLEESQNQQEKNEQDLLALDRWNSLWNWFNITNWLWYIKIFIMIVGGLIGLRIIF
                     AVLSLVNRVRQGYSPLSLQTLLPTPRGPARPEGIEEEGGEQGRDRSIRLLTGLSELIW
                     DDLRNLCLFSYHHLRDLILIAARIVQLLGRRGWEALKYLWNILQYWIQELKNSAAIAV
                     AYLQYGWSYFHEAVQAGWRSATETLAGAWGDLWETLRRGGRWILAIPRRIRQGLELTL
                     L"
BASE COUNT      896 a    447 c    608 g    623 t
ORIGIN      
        1 atgagagtga tggggataca gaggaattat ccacaatggt ggatatggag catgttaggc
       61 ttttggatgc taatgatttg taatgggatg tgggtcacag tctactatgg ggcacctgtg
      121 tggaaagaag caaaaactac tctattttgt gcatcagatg ctaaagcata tgagaaagaa
      181 gtgcataatg tctgggctac acatgcctgt gtacccacag accccaatcc acaagaaatg
      241 gttttaaaaa atgtaacaga aaatttcaac atgtggaaaa atgacatggt ggatcagatg
      301 catgaagatg taattagttt atgggatcaa agcctcaagc catgtgtaaa gttgacccca
      361 ctctgtgtca ctctaaactg taccaatgct actgccagca atagcagtat aatagaggga
      421 atgaaaaatt gctctttcaa tataaccaca gaattaagag ataagagaga gaaaaagaat
      481 gcactttttt ataaacttga tatagtacaa ctagatggca actctagtca gtatagatta
      541 ataaattgta atacctcagt cataacacaa gcctgtccaa aggtctcttt tgacccaatt
      601 cctatacatt attgtgctcc agctggttat gcgattctaa agtgtaataa taagacattc
      661 actggaacag gaccgtgtaa taatgtcagc acagtacaat gtacacatgg aattaagcca
      721 gtggtttcaa ctcaactatt gttaaatggt agcctagcag aaggagagat aataattaga
      781 tctgaaaata taacagacaa tgtcaaaaca ataatagtac atctcaatga atctgtaaag
      841 attgagtgta cgagacccaa taataataca agaacaagta taagaatagg accaggacaa
      901 gcattttatg caacaggaca agtaatagga gacataagag aagcacattg taacattagt
      961 gaaagtaaat ggaatgaaac tttacaaagg gtaagtaaaa aattaaaaga atacttccct
     1021 cataagaata taacatttca accatcctca ggaggggacc tagaaattac aacacatcac
     1081 tttaattgtg gaggagaatt tttctattgc aatacatcaa gcctgtttaa taggacatat
     1141 atggctaata gtacagatat ggctaatagt acagaaacta acagtacacg aaccatcaca
     1201 atccgctgca gaataaaaca aattataaac atgtggcagg aggtgggacg agcaatgtat
     1261 gcccctccca ttgcaggaaa cataacatgt atatcaaata tcacaggact actattgaca
     1321 agggatggag gaaaaaacaa tacggagaca ttcagacctg gaggaggaaa tatgaaggac
     1381 aattggagaa gtgaattata taaatataaa gtggtagaag ttaagccatt aggagtagca
     1441 cccactaatg caagaaggag agtggtggag agagaaaaaa gagcagtggg aatgggagct
     1501 gtgttccttg ggttcttggg agcggcagga agcactatgg gcgcagcatc aataacgctg
     1561 acggtacagg ccagacaatt attgtctggt atagtgcaac agcaaagcaa tttgctgaag
     1621 gctatagagg ctcaacagca tatgttgaaa ctcacggtct ggggcattaa acagctccag
     1681 gcaagagtcc tggccttgga aagataccta aaggatcaac agctcctagg gatgtggggc
     1741 tgctctggaa aactcatctg caccactaat gtatattgga actctagttg gagtaataaa
     1801 acttatggtg atatttggga taacatgacc tggatgcagt gggagagaga aattagcaat
     1861 tatacagaaa taatatatga attgcttgaa gaatcacaaa accagcagga aaagaatgaa
     1921 caagatttac tagcattgga cagatggaac agtctgtgga attggtttaa cataacaaat
     1981 tggctgtggt atataaaaat attcataatg atagtaggag gcttgatagg tttaagaata
     2041 atttttgctg tgctttcttt agtaaataga gttaggcagg gatactcacc tctgtcgttg
     2101 cagaccctcc tcccaacccc acggggaccc gccaggcccg aaggaataga agaagaaggt
     2161 ggagagcaag gcagagacag atccattcga ttgctgaccg gattgtcaga acttatctgg
     2221 gacgacctga ggaacctgtg cctcttcagc taccaccact tgagagactt aatcttaatt
     2281 gcagcgagga ttgtgcaact tctgggacgc agggggtggg aagccctcaa atatctttgg
     2341 aacatcctcc agtattggat ccaggaactg aagaatagtg ctgcaatagc agtagcctac
     2401 ctacaatatg ggtggagcta tttccatgag gcggtccaag ccggctggag atctgcgaca
     2461 gagactcttg cgggcgcgtg gggagactta tgggagactc ttaggagagg tggaagatgg
     2521 atcctcgcaa tccctaggag gattagacaa gggcttgagc tcactctctt gtga
//
LOCUS       seq14_w1                2574 bp    RNA     linear   SYN 03-MAY-2023
DEFINITION  [Simian-
            Human_immunodeficiency_virus]_[virus_isolate_RM5593_w1]_envelope_gl
            ycoprotein_(env)_and_vpu_protein_(vpu)_genes,_partial_cds.
ACCESSION   
VERSION
KEYWORDS    .
SOURCE      Simian-Human immunodeficiency virus
  ORGANISM  Simian-Human immunodeficiency virus
            Viruses; Riboviria; Pararnavirae; Artverviricota; Revtraviricetes;
            Ortervirales; Retroviridae; Orthoretrovirinae; Lentivirus; Primate
            lentivirus group.
REFERENCE   1  (bases 1 to 2574)
  AUTHORS   Bauer,A., Lindemuth,E., Marino,F.E., Krause,R., Joy,J.,
            Docken,S.S., Mallick,S., McCormick,K., Holt,C., Georgiev,I.,
            Felber,B., Keele,B.F., Veazey,R., Davenport,M.P., Li,H., Shaw,G.M.
            and Bar,K.J.
  TITLE     Adaptation of a transmitted/founder simian-human immunodeficiency
            virus 1 for enhanced replication in rhesus macaques
  JOURNAL   Unpublished
REFERENCE   2  (bases 1 to 2574)
  AUTHORS   Bauer,A., Lindemuth,E., Marino,F.E., Krause,R., Joy,J.,
            Docken,S.S., Mallick,S., McCormick,K., Holt,C., Georgiev,I.,
            Felber,B., Keele,B.F., Veazey,R., Davenport,M.P., Li,H., Shaw,G.M.
            and Bar,K.J.
  TITLE     Direct Submission
  JOURNAL   Submitted (03-MAY-2023) Infectious Diseases, University of
            Pennsylvania, 3610 Hamilton Walk, Philadelphia, PA 19104, USA
COMMENT     Bankit Comment: LocalID:seq14_w1
            Bankit Comment: BankIt2700165
            Bankit Comment: FeatPropSourceSeq:seq1_w1
            
            ##Assembly-Data-START##
            Assembly Method       :: Geneious Prime v. 2023.1.2
            Sequencing Technology :: Illumina
            ##Assembly-Data-END##
FEATURES             Location/Qualifiers
     source          1..2574
                     /organism="Simian-Human immunodeficiency virus"
                     /mol_type="other RNA"
                     /strain="CAP256SU"
                     /host="Macaca Mulatta"
                     /db_xref="taxon:57667"
                     /country="USA"
                     /collection_date="01-Jun-2020"
     gene            1..2574
                     /gene="env"
     CDS             1..2574
                     /gene="env"
                     /codon_start=1
                     /product="envelope glycoprotein"
                     /translation="MRVMGIQRNYPQWWIWSMLGFWMLMICNGMWVTVYYGVPVWKEA
                     KTTLFCASDAKAYEKEVHNVWATHACVPTDPNPQEMVLKNVTENFNMWKNDMVDQMHE
                     DVISLWDQSLKPCVKLTPLCVTLNCTNATASNSSIIEGMKNCSFNITTELRDKREKKN
                     ALFYKLDIVQLDGNSSQYRLINCNTSVITQACPKVSFDPIPIHYCAPAGYAILKCNNK
                     TFTGTGPCNNVSTVQCTHGIKPVISTQLLLNGSLAEGEIIIRSENITNNVKTIIVHLN
                     ESVKIECTRPNNNTRTSIRIGPGQAFYATGQVIGDIREAHCNISESKWNETLQRVSKK
                     LKEYFPHKNITFQPSSGGDLEITTHHFNCGGEFFYCNTSSLFNRTYMANSTDMANSTE
                     TNSTRTITIRCRIKQIINMWQEVGRAMYAPPIAGNITCISNITGLLLTRDGGKNNTET
                     FRPGGGNMKDNWRSELYKYKVVEVKPLGVAPTNARRRVVEREKRAVGMGAVFLGFLGA
                     AGSTMGAASITLTVQARQLLSGIVQQQSNLLKAIEAQQHMLKLTVWGIKQLQARVLAL
                     ERYLKDQQLLGMWGCSGKLICTTNVYWNSSWSNKTYGDIWDNMTWMQWEREISNYTEI
                     IYELLEESQNQQEKNEQDLLALDRWNSLWNWFNITNWLWYIKIFIMIVGGLIGLRIIF
                     AVLSLVNRVRQGYSPLSLQTLLPTPRGPARPEGIEEEGGEQGRDRSIRLLTGLSELIW
                     DDLRNLCLFSYHHLRDLILIAARIVQLLGRRGWEALKYLWNILQYWIQELKNSAAIAV
                     AYLQYGWSYFHEAVQAGWRSATETLAGAWGDLWETLRRGGRWILAIPRRIRQGLELTL
                     L"
BASE COUNT      898 a    445 c    606 g    625 t
ORIGIN      
        1 atgagagtga tggggataca gaggaattat ccacaatggt ggatatggag catgttaggc
       61 ttttggatgc taatgatttg taatgggatg tgggtcacag tctactatgg ggtacctgtg
      121 tggaaagaag caaaaactac tctattttgt gcatcagatg ctaaagcata tgagaaagaa
      181 gtgcataatg tctgggctac acatgcctgt gtacccacag accccaatcc acaagaaatg
      241 gttttaaaaa atgtaacaga aaatttcaac atgtggaaaa atgacatggt ggatcagatg
      301 catgaagatg taattagttt atgggatcaa agcctcaagc catgtgtaaa gttgacccca
      361 ctctgtgtca ctctaaactg taccaatgct actgccagca atagcagtat aatagaggga
      421 atgaaaaatt gctctttcaa tataaccaca gaattaagag ataagagaga gaaaaagaat
      481 gcactttttt ataaacttga tatagtacaa ctagatggca actctagtca gtatagatta
      541 ataaattgta atacctcagt cataacacaa gcctgtccaa aggtctcttt tgacccaatt
      601 cctatacatt attgtgctcc agctggttat gcgattctaa agtgtaataa taagacattc
      661 actggaacag gaccgtgtaa taatgtcagc acagtacaat gtacacatgg aattaagcca
      721 gtgatttcaa ctcaactatt gttaaatggt agcctagcag aaggagagat aataattaga
      781 tctgaaaata taacaaacaa tgtcaaaaca ataatagtac atctcaatga atctgtaaag
      841 attgagtgta cgagacccaa taataataca agaacaagta taagaatagg accaggacaa
      901 gcattttatg caacaggaca agtaatagga gacataagag aagcacattg taacattagt
      961 gaaagtaaat ggaatgaaac tttacaaagg gtaagtaaaa aattaaaaga atacttccct
     1021 cataagaata taacatttca accatcctca ggaggggacc tagaaattac aacacatcac
     1081 tttaattgtg gaggagaatt tttctattgc aatacatcaa gcctgtttaa taggacatat
     1141 atggctaata gtacagatat ggctaatagt acagaaacta acagtacacg aaccatcaca
     1201 atccgctgca gaataaaaca aattataaac atgtggcagg aggtgggacg agcaatgtat
     1261 gcccctccca ttgcaggaaa cataacatgt atatcaaata tcacaggact actattgaca
     1321 agggatggag gaaaaaacaa tacggagaca ttcagacctg gaggaggaaa tatgaaggac
     1381 aattggagaa gtgaattata taaatataaa gtggtagaag ttaagccatt aggagtagca
     1441 cccactaatg caagaaggag agtggtggag agagaaaaaa gagcagtggg aatgggagct
     1501 gtgttccttg ggttcttggg agcggcagga agcactatgg gcgcagcatc aataacgctg
     1561 acggtacagg ccagacaatt attgtctggt atagtgcaac agcaaagcaa tttgctgaag
     1621 gctatagagg ctcaacagca tatgttgaaa ctcacggtct ggggcattaa acagctccag
     1681 gcaagagtcc tggccttgga aagataccta aaggatcaac agctcctagg gatgtggggc
     1741 tgctctggaa aactcatctg caccactaat gtatattgga attctagttg gagtaataaa
     1801 acttatggtg atatttggga taacatgacc tggatgcagt gggagagaga aattagcaat
     1861 tatacagaaa taatatatga attgcttgaa gaatcacaaa accagcagga aaagaatgaa
     1921 caagatttac tagcattgga cagatggaac agtctgtgga attggtttaa cataacaaat
     1981 tggctgtggt atataaaaat attcataatg atagtaggag gcttgatagg tttaagaata
     2041 atttttgctg tgctttcttt agtaaataga gttaggcagg gatactcacc tctgtcgttg
     2101 cagaccctcc tcccaacccc acggggaccc gccaggcccg aaggaataga agaagaaggt
     2161 ggagagcaag gcagagacag atccattcga ttgctgaccg gattgtcaga acttatctgg
     2221 gacgacctga ggaacctgtg cctcttcagc taccaccact tgagagactt aatcttaatt
     2281 gcagcgagga ttgtgcaact tctgggacgc agggggtggg aagccctcaa atatctttgg
     2341 aacatcctcc agtattggat ccaggaactg aagaatagtg ctgcaatagc agtagcctac
     2401 ctacaatatg ggtggagcta tttccatgag gcggtccaag ccggctggag atctgcgaca
     2461 gagactcttg cgggcgcgtg gggagactta tgggagactc ttaggagagg tggaagatgg
     2521 atcctcgcaa tccctaggag gattagacaa gggcttgagc tcactctctt gtga
//
LOCUS       seq15_w1                2574 bp    RNA     linear   SYN 03-MAY-2023
DEFINITION  [Simian-
            Human_immunodeficiency_virus]_[virus_isolate_RM5593_w1]_envelope_gl
            ycoprotein_(env)_and_vpu_protein_(vpu)_genes,_partial_cds.
ACCESSION   
VERSION
KEYWORDS    .
SOURCE      Simian-Human immunodeficiency virus
  ORGANISM  Simian-Human immunodeficiency virus
            Viruses; Riboviria; Pararnavirae; Artverviricota; Revtraviricetes;
            Ortervirales; Retroviridae; Orthoretrovirinae; Lentivirus; Primate
            lentivirus group.
REFERENCE   1  (bases 1 to 2574)
  AUTHORS   Bauer,A., Lindemuth,E., Marino,F.E., Krause,R., Joy,J.,
            Docken,S.S., Mallick,S., McCormick,K., Holt,C., Georgiev,I.,
            Felber,B., Keele,B.F., Veazey,R., Davenport,M.P., Li,H., Shaw,G.M.
            and Bar,K.J.
  TITLE     Adaptation of a transmitted/founder simian-human immunodeficiency
            virus 1 for enhanced replication in rhesus macaques
  JOURNAL   Unpublished
REFERENCE   2  (bases 1 to 2574)
  AUTHORS   Bauer,A., Lindemuth,E., Marino,F.E., Krause,R., Joy,J.,
            Docken,S.S., Mallick,S., McCormick,K., Holt,C., Georgiev,I.,
            Felber,B., Keele,B.F., Veazey,R., Davenport,M.P., Li,H., Shaw,G.M.
            and Bar,K.J.
  TITLE     Direct Submission
  JOURNAL   Submitted (03-MAY-2023) Infectious Diseases, University of
            Pennsylvania, 3610 Hamilton Walk, Philadelphia, PA 19104, USA
COMMENT     Bankit Comment: LocalID:seq15_w1
            Bankit Comment: BankIt2700165
            Bankit Comment: FeatPropSourceSeq:seq1_w1
            
            ##Assembly-Data-START##
            Assembly Method       :: Geneious Prime v. 2023.1.2
            Sequencing Technology :: Illumina
            ##Assembly-Data-END##
FEATURES             Location/Qualifiers
     source          1..2574
                     /organism="Simian-Human immunodeficiency virus"
                     /mol_type="other RNA"
                     /strain="CAP256SU"
                     /host="Macaca Mulatta"
                     /db_xref="taxon:57667"
                     /country="USA"
                     /collection_date="01-Jun-2020"
     gene            1..2574
                     /gene="env"
     CDS             1..2574
                     /gene="env"
                     /codon_start=1
                     /product="envelope glycoprotein"
                     /translation="MRVMGIQRNYPQWWIWSMLGFWMLMICNGMWVTVYYGVPVWKEA
                     KTTLFCASDAKAYEKEVHNVWATHACVPTDPNPQEMVLKNVTENFNMWKNDMVDQMHE
                     DVISLWDQSLKPCVKLTPLCVTLNCTNATASNSSIIEGMKNCSFNITTELRDKREKKN
                     ALFYKLDIVQLDGNSSQYRLINCNTSVITQACPKVSFDPIPIHYCAPAGYAILKCNNK
                     TFTGTGPCNNVSTVQCTHGIKPVISTQLLLNGSLAEGEIIIRSENITNNVKTIIVHLN
                     ESVKIECTRPNNNTRTSIRIGPGQAFYATGQVIGDIREAHCNISESKWNETLQRVSKK
                     LKEYFPHKNITFQPSSGGDLEITTHHFNCGGEFFYCNTSSLFNRTYMANSTDMANSTE
                     TNSTRTITIHCRIKQIINMWQEVGRAMYAPPIAGNITCISNITGLLLTRDGGKNNTET
                     FRPGGGNMKDNWRSELYKYKVVEVKPLGVAPTNARRRVVEREKRAVGMGAVFLGFLGA
                     AGSTMGAASITLTVQARQLLSGIVQQQSNLLKAIEAQQHMLKLTVWGIKQLQARVLAL
                     ERYLKDQQLLGMWGCSGKLICTTNVYWNSSWSNKTYGDIWDNMTWMQWEREISNYTEI
                     IYELLEESQNQQEKNEQDLLALDRWNSLWNWFNITNWLWYIKIFIMIVGGLIGLRIIF
                     AVLSLVNRVRQGYSPLSLQTLLPTPRGPARPEGIEEEGGEQGRDRSIRLLTGLSELIW
                     DDLRNLCLFSYHHLRDLILIAARIVQLLGRRGWEALKYLWNILQYWIQELKNSAAIAV
                     AYLQYGWSYFHEAVQAGWRSATETLAGAWGDLWETLRRGGRWILAIPRRIRQGLELTL
                     L"
BASE COUNT      899 a    445 c    605 g    625 t
ORIGIN      
        1 atgagagtga tggggataca gaggaattat ccacaatggt ggatatggag catgttaggc
       61 ttttggatgc taatgatttg taatgggatg tgggtcacag tctactatgg ggtacctgtg
      121 tggaaagaag caaaaactac tctattttgt gcatcagatg ctaaagcata tgagaaagaa
      181 gtgcataatg tctgggctac acatgcctgt gtacccacag accccaatcc acaagaaatg
      241 gttttaaaaa atgtaacaga aaatttcaac atgtggaaaa atgacatggt ggatcagatg
      301 catgaagatg taattagttt atgggatcaa agcctcaagc catgtgtaaa gttgacccca
      361 ctctgtgtca ctctaaactg taccaatgct actgccagca atagcagtat aatagaggga
      421 atgaaaaatt gctctttcaa tataaccaca gaattaagag ataagagaga gaaaaagaat
      481 gcactttttt ataaacttga tatagtacaa ctagatggca actctagtca gtatagatta
      541 ataaattgta atacctcagt cataacacaa gcctgtccaa aggtctcttt tgacccaatt
      601 cctatacatt attgtgctcc agctggttat gcgattctaa agtgtaataa taagacattc
      661 actggaacag gaccgtgtaa taatgtcagc acagtacaat gtacacatgg aattaagcca
      721 gtgatttcaa ctcaactatt gttaaatggt agcctagcag aaggagagat aataattaga
      781 tctgaaaata taacaaacaa tgtcaaaaca ataatagtac atctcaatga atctgtaaag
      841 attgagtgta cgagacccaa taataataca agaacaagta taagaatagg accaggacaa
      901 gcattttatg caacaggaca agtaatagga gacataagag aagcacattg taacattagt
      961 gaaagtaaat ggaatgaaac tttacaaagg gtaagtaaaa aattaaaaga atacttccct
     1021 cataagaata taacatttca accatcctca ggaggggacc tagaaattac aacacatcac
     1081 tttaattgtg gaggagaatt tttctattgc aatacatcaa gcctgtttaa taggacatat
     1141 atggctaata gtacagatat ggctaatagt acagaaacta acagtacacg aaccatcaca
     1201 atccactgca gaataaaaca aattataaac atgtggcagg aggtgggacg agcaatgtat
     1261 gcccctccca ttgcaggaaa cataacatgt atatcaaata tcacaggact actattgaca
     1321 agggatggag gaaaaaacaa tacggagaca ttcagacctg gaggaggaaa tatgaaggac
     1381 aattggagaa gtgaattata taaatataaa gtggtagaag ttaagccatt aggagtagca
     1441 cccactaatg caagaaggag agtggtggag agagaaaaaa gagcagtggg aatgggagct
     1501 gtgttccttg ggttcttggg agcggcagga agcactatgg gcgcagcatc aataacgctg
     1561 acggtacagg ccagacaatt attgtctggt atagtgcaac agcaaagcaa tttgctgaag
     1621 gctatagagg ctcaacagca tatgttgaaa ctcacggtct ggggcattaa acagctccag
     1681 gcaagagtcc tggccttgga aagataccta aaggatcaac agctcctagg gatgtggggc
     1741 tgctctggaa aactcatctg caccactaat gtatattgga actctagttg gagtaataaa
     1801 acttatggtg atatttggga taacatgacc tggatgcagt gggagagaga aattagcaat
     1861 tatacagaaa taatatatga attgcttgaa gaatcacaaa accagcagga aaagaatgaa
     1921 caagatttac tagcattgga cagatggaac agtctgtgga attggtttaa cataacaaat
     1981 tggctgtggt atataaaaat attcataatg atagtaggag gcttgatagg tttaagaata
     2041 atttttgctg tgctttcttt agtaaataga gttaggcagg gatactcacc tctgtcgttg
     2101 cagaccctcc tcccaacccc acggggaccc gccaggcccg aaggaataga agaagaaggt
     2161 ggagagcaag gcagagacag atccattcga ttgctgaccg gattgtcaga acttatctgg
     2221 gacgacctga ggaacctgtg cctcttcagc taccaccact tgagagactt aatcttaatt
     2281 gcagcgagga ttgtgcaact tctgggacgc agggggtggg aagccctcaa atatctttgg
     2341 aacatcctcc agtattggat ccaggaactg aagaatagtg ctgcaatagc agtagcctac
     2401 ctacaatatg ggtggagcta tttccatgag gcggtccaag ccggctggag atctgcgaca
     2461 gagactcttg cgggcgcgtg gggagactta tgggagactc ttaggagagg tggaagatgg
     2521 atcctcgcaa ttcctaggag gattagacaa gggcttgagc tcactctctt gtga
//
LOCUS       seq16_w1                2574 bp    RNA     linear   SYN 03-MAY-2023
DEFINITION  [Simian-
            Human_immunodeficiency_virus]_[virus_isolate_RM5593_w1]_envelope_gl
            ycoprotein_(env)_and_vpu_protein_(vpu)_genes,_partial_cds.
ACCESSION   
VERSION
KEYWORDS    .
SOURCE      Simian-Human immunodeficiency virus
  ORGANISM  Simian-Human immunodeficiency virus
            Viruses; Riboviria; Pararnavirae; Artverviricota; Revtraviricetes;
            Ortervirales; Retroviridae; Orthoretrovirinae; Lentivirus; Primate
            lentivirus group.
REFERENCE   1  (bases 1 to 2574)
  AUTHORS   Bauer,A., Lindemuth,E., Marino,F.E., Krause,R., Joy,J.,
            Docken,S.S., Mallick,S., McCormick,K., Holt,C., Georgiev,I.,
            Felber,B., Keele,B.F., Veazey,R., Davenport,M.P., Li,H., Shaw,G.M.
            and Bar,K.J.
  TITLE     Adaptation of a transmitted/founder simian-human immunodeficiency
            virus 1 for enhanced replication in rhesus macaques
  JOURNAL   Unpublished
REFERENCE   2  (bases 1 to 2574)
  AUTHORS   Bauer,A., Lindemuth,E., Marino,F.E., Krause,R., Joy,J.,
            Docken,S.S., Mallick,S., McCormick,K., Holt,C., Georgiev,I.,
            Felber,B., Keele,B.F., Veazey,R., Davenport,M.P., Li,H., Shaw,G.M.
            and Bar,K.J.
  TITLE     Direct Submission
  JOURNAL   Submitted (03-MAY-2023) Infectious Diseases, University of
            Pennsylvania, 3610 Hamilton Walk, Philadelphia, PA 19104, USA
COMMENT     Bankit Comment: LocalID:seq16_w1
            Bankit Comment: BankIt2700165
            Bankit Comment: FeatPropSourceSeq:seq1_w1
            
            ##Assembly-Data-START##
            Assembly Method       :: Geneious Prime v. 2023.1.2
            Sequencing Technology :: Illumina
            ##Assembly-Data-END##
FEATURES             Location/Qualifiers
     source          1..2574
                     /organism="Simian-Human immunodeficiency virus"
                     /mol_type="other RNA"
                     /strain="CAP256SU"
                     /host="Macaca Mulatta"
                     /db_xref="taxon:57667"
                     /country="USA"
                     /collection_date="01-Jun-2020"
     gene            1..2574
                     /gene="env"
     CDS             1..2574
                     /gene="env"
                     /codon_start=1
                     /product="envelope glycoprotein"
                     /translation="MRVMGIQRNYPQWWIWSMLGFWMLMICNGMWVTVYYGVPVWKEA
                     KTTLFCASDAKAYEKEVHNVWATHACVPTDPNPQEMVLKNVTENFNMWKNDMVDQMHE
                     DVISLWDQSLKPCVKLTPLCVTLNCTNATASNSSIIEGMKNCSFNITTELRDKREKKN
                     ALFYKLDIVQLDGNSNQYRLINCNTSVITQACPKVSFDPIPIHYCAPAGYAILKCNNK
                     TFTGTGPCNNVSTVQCTHGIKPVISTQLLLNGSLAEGEIIIRSENITNNVKTIIVHLN
                     ESVKIECTRPNNNTRTSIRIGPGQAFYATGQVIGDIREAHCNISESKWNETLQRVSKK
                     LKEYFPHKNITFQPSSGGDLEITTHHFNCGGEFFYCNTSSLFNRTYMANSTDMANSTE
                     TNSTRTITIHCRIKQIINMWQEVGRAMYAPPIAGNITCISNITGLLLTRDGGKNNTET
                     FRPGGGNMKDNWRSELYKYKVVEVKPLGVAPTNARRRVVEREKRAVGMGAVFLGFLGA
                     AGSTMGAASITLTVQARQLLSGIVQQQSNLLKAIEAQQHMLKLTVWGIKQLQARVLAL
                     ERYLKDQQLLGMWGCSGKLICTTNVYWNSSWSNKTYGDIWDNMTWMQWEREISNYTEI
                     IYELLEESQNQQEKNEQDLLALDRWNSLWNWFNITNWLWYIKIFIMIVGGLIGLRIIF
                     AVLSLVNRVRQGYSPLSLQTLLPTPRGPARPEGIEEEGGEQGRDRSIRLLTGLSELIW
                     DDLRNLCLFSYHHLRDLILIAARIVQLLGRRGWEALKYLWNILQYWIQELKNSAAIAV
                     AYLQYGWSYFHEAVQAGWRSATETLAGAWGDLWETLRRGGRWILAIPRRIRQGLELTL
                     L"
BASE COUNT      900 a    446 c    604 g    624 t
ORIGIN      
        1 atgagagtga tggggataca gaggaattat ccacaatggt ggatatggag catgttaggc
       61 ttttggatgc taatgatttg taatgggatg tgggtcacag tctactatgg ggtacctgtg
      121 tggaaagaag caaaaactac tctattttgt gcatcagatg ctaaagcata tgagaaagaa
      181 gtgcataatg tctgggctac acatgcctgt gtacccacag accccaatcc acaagaaatg
      241 gttttaaaaa atgtaacaga aaatttcaac atgtggaaaa atgacatggt ggatcagatg
      301 catgaagatg taattagttt atgggatcaa agcctcaagc catgtgtaaa gttgacccca
      361 ctctgtgtca ctctaaactg taccaatgct actgccagca atagcagtat aatagaggga
      421 atgaaaaatt gctctttcaa tataaccaca gaattaagag ataagagaga gaaaaagaat
      481 gcactttttt ataaacttga tatagtacaa ctagatggca actctaatca gtatagatta
      541 ataaattgta atacctcagt cataacacaa gcctgtccaa aggtctcttt tgacccaatt
      601 cctatacatt attgtgctcc agctggttat gcgattctaa agtgtaataa taagacattc
      661 actggaacag gaccgtgtaa taatgtcagc acagtacaat gtacacatgg aattaagcca
      721 gtgatttcaa ctcaactatt gttaaatggt agcctagcag aaggagagat aataattaga
      781 tctgaaaata taacaaacaa tgtcaaaaca ataatagtac atctcaatga atctgtaaag
      841 attgagtgta cgagacccaa taataataca agaacaagta taagaatagg accaggacaa
      901 gcattttatg caacaggaca agtaatagga gacataagag aagcacattg taacattagt
      961 gaaagtaaat ggaatgaaac tttacaaagg gtaagtaaaa aattaaaaga atacttccct
     1021 cataagaata taacatttca accatcctca ggaggggacc tagaaattac aacacatcac
     1081 tttaattgtg gaggagaatt tttctattgc aatacatcaa gcctgtttaa taggacatat
     1141 atggctaata gtacagatat ggctaatagt acagaaacta acagtacacg aaccatcaca
     1201 atccactgca gaataaaaca aattataaac atgtggcagg aggtgggacg agcaatgtat
     1261 gcccctccca ttgcaggaaa cataacatgt atatcaaata tcacaggact actattgaca
     1321 agggatggag gaaaaaacaa tacggagaca ttcagacctg gaggaggaaa tatgaaggac
     1381 aattggagaa gtgaattata taaatataaa gtggtagaag ttaagccatt aggagtagca
     1441 cccactaatg caagaaggag agtggtggag agagaaaaaa gagcagtggg aatgggagct
     1501 gtgttccttg ggttcttggg agcggcagga agcactatgg gcgcagcatc aataacgctg
     1561 acggtacagg ccagacaatt attgtctggt atagtgcaac agcaaagcaa tttgctgaag
     1621 gctatagagg ctcaacagca tatgttgaaa ctcacggtct ggggcattaa acagctccag
     1681 gcaagagtcc tggccttgga aagataccta aaggatcaac agctcctagg gatgtggggc
     1741 tgctctggaa aactcatctg caccactaat gtatattgga actctagttg gagtaataaa
     1801 acttatggtg atatttggga taacatgacc tggatgcagt gggagagaga aattagcaat
     1861 tatacagaaa taatatatga attgcttgaa gaatcacaaa accagcagga aaagaatgaa
     1921 caagatttac tagcattgga cagatggaac agtctgtgga attggtttaa cataacaaat
     1981 tggctgtggt atataaaaat attcataatg atagtaggag gcttgatagg tttaagaata
     2041 atttttgctg tgctttcttt agtaaataga gttaggcagg gatactcacc tctgtcgttg
     2101 cagaccctcc tcccaacccc acggggaccc gccaggcccg aaggaataga agaagaaggt
     2161 ggagagcaag gcagagacag atccattcga ttgctgaccg gattgtcaga acttatctgg
     2221 gacgacctga ggaacctgtg cctcttcagc taccaccact tgagagactt aatcttaatt
     2281 gcagcgagga ttgtgcaact tctgggacgc agggggtggg aagccctcaa atatctttgg
     2341 aacatcctcc agtattggat ccaggaactg aagaatagtg ctgcaatagc agtagcctac
     2401 ctacaatatg ggtggagcta tttccatgag gcggtccaag ccggctggag atctgcgaca
     2461 gagactcttg cgggcgcgtg gggagactta tgggagactc ttaggagagg tggaagatgg
     2521 atcctcgcaa tccctaggag gattagacaa gggcttgagc tcactctctt gtga
//
LOCUS       seq17_w1                2574 bp    RNA     linear   SYN 03-MAY-2023
DEFINITION  [Simian-
            Human_immunodeficiency_virus]_[virus_isolate_RM5593_w1]_envelope_gl
            ycoprotein_(env)_and_vpu_protein_(vpu)_genes,_partial_cds.
ACCESSION   
VERSION
KEYWORDS    .
SOURCE      Simian-Human immunodeficiency virus
  ORGANISM  Simian-Human immunodeficiency virus
            Viruses; Riboviria; Pararnavirae; Artverviricota; Revtraviricetes;
            Ortervirales; Retroviridae; Orthoretrovirinae; Lentivirus; Primate
            lentivirus group.
REFERENCE   1  (bases 1 to 2574)
  AUTHORS   Bauer,A., Lindemuth,E., Marino,F.E., Krause,R., Joy,J.,
            Docken,S.S., Mallick,S., McCormick,K., Holt,C., Georgiev,I.,
            Felber,B., Keele,B.F., Veazey,R., Davenport,M.P., Li,H., Shaw,G.M.
            and Bar,K.J.
  TITLE     Adaptation of a transmitted/founder simian-human immunodeficiency
            virus 1 for enhanced replication in rhesus macaques
  JOURNAL   Unpublished
REFERENCE   2  (bases 1 to 2574)
  AUTHORS   Bauer,A., Lindemuth,E., Marino,F.E., Krause,R., Joy,J.,
            Docken,S.S., Mallick,S., McCormick,K., Holt,C., Georgiev,I.,
            Felber,B., Keele,B.F., Veazey,R., Davenport,M.P., Li,H., Shaw,G.M.
            and Bar,K.J.
  TITLE     Direct Submission
  JOURNAL   Submitted (03-MAY-2023) Infectious Diseases, University of
            Pennsylvania, 3610 Hamilton Walk, Philadelphia, PA 19104, USA
COMMENT     Bankit Comment: LocalID:seq17_w1
            Bankit Comment: BankIt2700165
            Bankit Comment: FeatPropSourceSeq:seq1_w1
            
            ##Assembly-Data-START##
            Assembly Method       :: Geneious Prime v. 2023.1.2
            Sequencing Technology :: Illumina
            ##Assembly-Data-END##
FEATURES             Location/Qualifiers
     source          1..2574
                     /organism="Simian-Human immunodeficiency virus"
                     /mol_type="other RNA"
                     /strain="CAP256SU"
                     /host="Macaca Mulatta"
                     /db_xref="taxon:57667"
                     /country="USA"
                     /collection_date="01-Jun-2020"
     gene            1..2574
                     /gene="env"
     CDS             1..2574
                     /gene="env"
                     /codon_start=1
                     /product="envelope glycoprotein"
                     /translation="MRVMGIQRNYPQWWIWSMLGFWMLMICNGMWVTVYYGVPVWKEA
                     KTTLFCASDAKAYEKEVHNVWATHACVPTDPNPQEMVLKNVTENFNMWKNDMVDQMHE
                     DVISLWDQSLKPCVKLTPLCVTLNCTNATASNSSIIEGMKNCSFNITTELRDKREKKN
                     ALFYKLDIVQLDGNSSQYRLINCNTSVITQACPKVSFDPIPIHYCAPAGYAILKCNNK
                     TFTGTGPCNNVSTVQCTHGIKPVVSTQLLLNGSLAEGEIIIRSENITNNVKTIIVHLN
                     ESVKIECTRPNNNTRTSIRIGPGQAFYATGQVIGDIREAHCNISESKWNETLQRVSKK
                     LKEYFPHKNITFQPSSGGDLEITTHHFNCGGEFFYCNTSSLFNRTYMANSTDMANSTE
                     TNSTRTITIHCRIKQIINMWQEVGRAMYAPPIAGNITCISNITGLLLTRDGGKNNTET
                     FRPGGGNMKDNWRSELYKYKVVEVKPLGVAPTNARRRVVEREKRAVGMGAVFLGFLGA
                     AGSTMGAASITLTVQARQLLSGIVQQQSNLLKAIEAQQHMLKLTVWGIKQLQARVLAL
                     ERYLKDQQLLGMWGCSGKLICTTNVYWNSSWSNKTYGDIWDNMTWMQWEREISNYTEI
                     IYELLEESQNQQEKNEQDLLALDRWNSLWNWFNITNWLWYIKIFIMIVGGLIGLRIIF
                     AVLSLVNRVRQGYSPLSLQTLLPTPRGPARPEGIEEEGGEQGRDRSIRLLTGLSELIW
                     DDLRNLCLFSYHHLRDLILIAARIVQLLGRRGWEALKYLWNILQYWIQELKNSAAIAV
                     AYLQYGWSYFHEAVQAGWRSATETLAGAWGDLWETLRRGGRWILAIPRRIRQGLELTL
                     L"
BASE COUNT      898 a    446 c    606 g    624 t
ORIGIN      
        1 atgagagtga tggggataca gaggaattat ccacaatggt ggatatggag catgttaggc
       61 ttttggatgc taatgatttg taatgggatg tgggtcacag tctactatgg ggtacctgtg
      121 tggaaagaag caaaaactac tctattttgt gcatcagatg ctaaagcata tgagaaagaa
      181 gtgcataatg tctgggctac acatgcctgt gtacccacag accccaatcc acaagaaatg
      241 gttttaaaaa atgtaacaga aaatttcaac atgtggaaaa atgacatggt ggatcagatg
      301 catgaagatg taattagttt atgggatcaa agcctcaagc catgtgtaaa gttgacccca
      361 ctctgtgtca ctctaaactg taccaatgct actgccagca atagcagtat aatagaggga
      421 atgaaaaatt gctctttcaa tataaccaca gaattaagag ataagagaga gaaaaagaat
      481 gcactttttt ataaacttga tatagtacaa ctagatggca actctagtca gtatagatta
      541 ataaattgta atacctcagt cataacacaa gcctgtccaa aggtctcttt tgacccaatt
      601 cctatacatt attgtgctcc agctggttat gcgattctaa agtgtaataa taagacattc
      661 actggaacag gaccgtgtaa taatgtcagc acagtacaat gtacacatgg aattaagcca
      721 gtggtttcaa ctcaactatt gttaaatggt agcctagcag aaggagagat aataattaga
      781 tctgaaaata taacaaacaa tgtcaaaaca ataatagtac atctcaatga atctgtaaag
      841 attgagtgta cgagacccaa taataataca agaacaagta taagaatagg accaggacaa
      901 gcattttatg caacaggaca agtaatagga gacataagag aagcacattg taacattagt
      961 gaaagtaaat ggaatgaaac tttacaaagg gtaagtaaaa aattaaaaga atacttccct
     1021 cataagaata taacatttca accatcctca ggaggggacc tagaaattac aacacatcac
     1081 tttaattgtg gaggagaatt tttctattgc aatacatcaa gcctgtttaa taggacatat
     1141 atggctaata gtacagatat ggctaatagt acagaaacta acagtacacg aaccatcaca
     1201 atccactgca gaataaaaca aattataaac atgtggcagg aggtgggacg agcaatgtat
     1261 gcccctccca ttgcaggaaa cataacatgt atatcaaata tcacaggact actattgaca
     1321 agggatggag gaaaaaacaa tacggagaca ttcagacctg gaggaggaaa tatgaaggac
     1381 aattggagaa gtgaattata taaatataaa gtggtagaag ttaagccatt aggagtagca
     1441 cccactaatg caagaaggag agtggtggag agagaaaaaa gagcagtggg aatgggagct
     1501 gtgttccttg ggttcttggg agcggcagga agcactatgg gcgcagcatc aataacgctg
     1561 acggtacagg ccagacaatt attgtctggt atagtgcaac agcaaagcaa tttgctgaag
     1621 gctatagagg ctcaacagca tatgttgaaa ctcacggtct ggggcattaa acagctccag
     1681 gcaagagtcc tggccttgga aagataccta aaggatcaac agctcctagg gatgtggggc
     1741 tgctctggaa aactcatctg caccactaat gtatattgga actctagttg gagtaataaa
     1801 acttatggtg atatttggga taacatgacc tggatgcagt gggagagaga aattagcaat
     1861 tatacagaaa taatatatga attgcttgaa gaatcacaaa accagcagga aaagaatgaa
     1921 caagatttac tagcattgga cagatggaac agtctgtgga attggtttaa cataacaaat
     1981 tggctgtggt atataaaaat attcataatg atagtaggag gcttgatagg tttaagaata
     2041 atttttgctg tgctttcttt agtaaataga gttaggcagg gatactcacc tctgtcgttg
     2101 cagaccctcc tcccaacccc acggggaccc gccaggcccg aaggaataga agaagaaggt
     2161 ggagagcaag gcagagacag atccattcga ttgctgaccg gattgtcaga acttatctgg
     2221 gacgacctga ggaacctgtg cctcttcagc taccaccact tgagagactt aatcttaatt
     2281 gcagcgagga ttgtgcaact tctgggacgc agggggtggg aagccctcaa atatctttgg
     2341 aacatcctcc agtattggat ccaggaactg aagaatagtg ctgcaatagc agtagcctac
     2401 ctacaatatg ggtggagcta tttccatgag gcggtccaag ccggctggag atctgcgaca
     2461 gagactcttg cgggcgcgtg gggagactta tgggagactc ttaggagagg tggaagatgg
     2521 atcctcgcaa tccctaggag gattagacaa gggcttgagc tcactctctt gtga
//
LOCUS       seq18_w1                2574 bp    RNA     linear   SYN 03-MAY-2023
DEFINITION  [Simian-
            Human_immunodeficiency_virus]_[virus_isolate_RM5593_w1]_envelope_gl
            ycoprotein_(env)_and_vpu_protein_(vpu)_genes,_partial_cds.
ACCESSION   
VERSION
KEYWORDS    .
SOURCE      Simian-Human immunodeficiency virus
  ORGANISM  Simian-Human immunodeficiency virus
            Viruses; Riboviria; Pararnavirae; Artverviricota; Revtraviricetes;
            Ortervirales; Retroviridae; Orthoretrovirinae; Lentivirus; Primate
            lentivirus group.
REFERENCE   1  (bases 1 to 2574)
  AUTHORS   Bauer,A., Lindemuth,E., Marino,F.E., Krause,R., Joy,J.,
            Docken,S.S., Mallick,S., McCormick,K., Holt,C., Georgiev,I.,
            Felber,B., Keele,B.F., Veazey,R., Davenport,M.P., Li,H., Shaw,G.M.
            and Bar,K.J.
  TITLE     Adaptation of a transmitted/founder simian-human immunodeficiency
            virus 1 for enhanced replication in rhesus macaques
  JOURNAL   Unpublished
REFERENCE   2  (bases 1 to 2574)
  AUTHORS   Bauer,A., Lindemuth,E., Marino,F.E., Krause,R., Joy,J.,
            Docken,S.S., Mallick,S., McCormick,K., Holt,C., Georgiev,I.,
            Felber,B., Keele,B.F., Veazey,R., Davenport,M.P., Li,H., Shaw,G.M.
            and Bar,K.J.
  TITLE     Direct Submission
  JOURNAL   Submitted (03-MAY-2023) Infectious Diseases, University of
            Pennsylvania, 3610 Hamilton Walk, Philadelphia, PA 19104, USA
COMMENT     Bankit Comment: LocalID:seq18_w1
            Bankit Comment: BankIt2700165
            Bankit Comment: FeatPropSourceSeq:seq1_w1
            
            ##Assembly-Data-START##
            Assembly Method       :: Geneious Prime v. 2023.1.2
            Sequencing Technology :: Illumina
            ##Assembly-Data-END##
FEATURES             Location/Qualifiers
     source          1..2574
                     /organism="Simian-Human immunodeficiency virus"
                     /mol_type="other RNA"
                     /strain="CAP256SU"
                     /host="Macaca Mulatta"
                     /db_xref="taxon:57667"
                     /country="USA"
                     /collection_date="01-Jun-2020"
     gene            1..2574
                     /gene="env"
     CDS             1..2574
                     /gene="env"
                     /codon_start=1
                     /product="envelope glycoprotein"
                     /translation="MRVMGIQRNYPQWWIWSMLGFWMLMICNGMWVTVYYGVPVWKEA
                     KTTLFCASDAKAYEKEVHNVWATHACVPTDPNPQEMVLKNVTENFNMWKNDMVDQMHE
                     DVISLWDQSLKPCVKLTPLCVTLNCTNATASNSSIIEGMKNCSFNITTELRDKREKKN
                     ALFYKLDIVQLDGNSSQYRLINCNTSVITQACPKVSFDPIPIHYCAPAGYAILKCNNK
                     TFTGTGPCNNVSTVQCTHGIKPVISTQLLLNGSLAEGEIIIRSENITNNVKTIIVHLN
                     ESVKIECTRPNNNTRTSIRIGPGQAFYATGQVIGDIREAHCNISESKWNETLQRVSKK
                     LKEYFPHKNITFQPSSGGDLEITTHHFNCGGEFFYCNTSSLFNRTYMANSTDMANSTE
                     TNSTRTITIRCRIKQIINMWQEVGRAMYAPPIAGNITCISNITGLLLTRDGGKNNTET
                     FRPGGGNMKDNWRSELYKYKVVEVKPLGVAPTNARRRVVEREKRAVGMGAVFLGFLGA
                     AGSTMGAASITLTVQARQLLSGIVQQQSNLLKAIEAQQHMLKLTVWGIKQLQARVLAL
                     ERYLKDQQLLGMWGCSGKLICTTNVYWNSSWSNKTYGDIWDNMTWMQWEREISNYTEI
                     IYELLEESQNQQEKNEQDLLALDRWNSLWNWFNITNWLWYIKIFIMIVGGLIGLRIIF
                     AVLSLVNRVRQGYSPLSLQTLLPTPRGPARPEGIEEEGGEQGRDRSIRLLTGLSELIW
                     DDLRNLCLFSYHHLRDLILIAARIVQLLGRRGWEALKYLWNILQYWIQELKNSAAIAV
                     AYLQYGWSYFHEAVQAGWRSATETLAGAWGDLWETLRRGGRWILAIPRRIRQGLELTL
                     L"
BASE COUNT      898 a    446 c    606 g    624 t
ORIGIN      
        1 atgagagtga tggggataca gaggaattat ccacaatggt ggatatggag catgttaggc
       61 ttttggatgc taatgatttg taatgggatg tgggtcacag tctactatgg ggtacctgtg
      121 tggaaagaag caaaaactac tctattttgt gcatcagatg ctaaagcata tgagaaagaa
      181 gtgcataatg tctgggctac acatgcctgt gtacccacag accccaatcc acaagaaatg
      241 gttttaaaaa atgtaacaga aaatttcaac atgtggaaaa atgacatggt ggatcagatg
      301 catgaagatg taattagttt atgggatcaa agcctcaagc catgtgtaaa gttgacccca
      361 ctctgtgtca ctctaaactg taccaatgct actgccagca atagcagtat aatagaggga
      421 atgaaaaatt gctctttcaa tataaccaca gaattaagag ataagagaga gaaaaagaat
      481 gcactttttt ataaacttga tatagtacaa ctagatggca actctagtca gtatagatta
      541 ataaattgta atacctcagt cataacacaa gcctgtccaa aggtctcttt tgacccaatt
      601 cctatacatt attgtgctcc agctggttat gcgattctaa agtgtaataa taagacattc
      661 actggaacag gaccgtgtaa taatgtcagc acagtacaat gtacacatgg aattaagcca
      721 gtgatttcaa ctcaactatt gttaaatggt agcctagcag aaggagagat aataattaga
      781 tctgaaaata taacaaacaa tgtcaaaaca ataatagtac atctcaatga atctgtaaag
      841 attgagtgta cgagacccaa taataataca agaacaagta taagaatagg accaggacaa
      901 gcattttatg caacaggaca agtaatagga gacataagag aagcacattg taacattagt
      961 gaaagtaaat ggaatgaaac tttacaaagg gtaagtaaaa aattaaaaga atacttccct
     1021 cataagaata taacatttca accatcctca ggaggggacc tagaaattac aacacatcac
     1081 tttaattgtg gaggagaatt tttctattgc aatacatcaa gcctgtttaa taggacatat
     1141 atggctaata gtacagatat ggctaatagt acagaaacta acagtacacg aaccatcaca
     1201 atccgctgca gaataaaaca aattataaac atgtggcagg aggtgggacg agcaatgtat
     1261 gcccctccca ttgcaggaaa cataacatgt atatcaaata tcacaggact actattgaca
     1321 agggatggag gaaaaaacaa tacggagaca ttcagacctg gaggaggaaa tatgaaggac
     1381 aattggagaa gtgaattata taaatataaa gtggtagaag ttaagccatt aggagtagca
     1441 cccactaatg caagaaggag agtggtggag agagaaaaaa gagcagtggg aatgggagct
     1501 gtgttccttg ggttcttggg agcggcagga agcactatgg gcgcagcatc aataacgctg
     1561 acggtacagg ccagacaatt attgtctggt atagtgcaac agcaaagcaa tttgctgaag
     1621 gctatagagg ctcaacagca tatgttgaaa ctcacggtct ggggcattaa acagctccag
     1681 gcaagagtcc tggccttgga aagataccta aaggatcaac agctcctagg gatgtggggc
     1741 tgctctggaa aactcatctg caccactaat gtatattgga actctagttg gagtaataaa
     1801 acttatggtg atatttggga taacatgacc tggatgcagt gggagagaga aattagcaat
     1861 tatacagaaa taatatatga attgcttgaa gaatcacaaa accagcagga aaagaatgaa
     1921 caagatttac tagcattgga cagatggaac agtctgtgga attggtttaa cataacaaat
     1981 tggctgtggt atataaaaat attcataatg atagtaggag gcttgatagg tttaagaata
     2041 atttttgctg tgctttcttt agtaaataga gttaggcagg gatactcacc tctgtcgttg
     2101 cagaccctcc tcccaacccc acggggaccc gccaggcccg aaggaataga agaagaaggt
     2161 ggagagcaag gcagagacag atccattcga ttgctgaccg gattgtcaga acttatctgg
     2221 gacgacctga ggaacctgtg cctcttcagc taccaccact tgagagactt aatcttaatt
     2281 gcagcgagga ttgtgcaact tctgggacgc agggggtggg aagccctcaa atatctttgg
     2341 aacatcctcc agtattggat ccaggaactg aagaatagtg ctgcaatagc agtagcctac
     2401 ctacaatatg ggtggagcta tttccatgag gcggtccaag ccggctggag atctgcgaca
     2461 gagactcttg cgggcgcgtg gggagactta tgggagactc ttaggagagg tggaagatgg
     2521 atcctcgcaa tccctaggag gattagacaa gggcttgagc tcactctctt gtga
//
LOCUS       seq19_w1                2574 bp    RNA     linear   SYN 03-MAY-2023
DEFINITION  [Simian-
            Human_immunodeficiency_virus]_[virus_isolate_RM5593_w1]_envelope_gl
            ycoprotein_(env)_and_vpu_protein_(vpu)_genes,_partial_cds.
ACCESSION   
VERSION
KEYWORDS    .
SOURCE      Simian-Human immunodeficiency virus
  ORGANISM  Simian-Human immunodeficiency virus
            Viruses; Riboviria; Pararnavirae; Artverviricota; Revtraviricetes;
            Ortervirales; Retroviridae; Orthoretrovirinae; Lentivirus; Primate
            lentivirus group.
REFERENCE   1  (bases 1 to 2574)
  AUTHORS   Bauer,A., Lindemuth,E., Marino,F.E., Krause,R., Joy,J.,
            Docken,S.S., Mallick,S., McCormick,K., Holt,C., Georgiev,I.,
            Felber,B., Keele,B.F., Veazey,R., Davenport,M.P., Li,H., Shaw,G.M.
            and Bar,K.J.
  TITLE     Adaptation of a transmitted/founder simian-human immunodeficiency
            virus 1 for enhanced replication in rhesus macaques
  JOURNAL   Unpublished
REFERENCE   2  (bases 1 to 2574)
  AUTHORS   Bauer,A., Lindemuth,E., Marino,F.E., Krause,R., Joy,J.,
            Docken,S.S., Mallick,S., McCormick,K., Holt,C., Georgiev,I.,
            Felber,B., Keele,B.F., Veazey,R., Davenport,M.P., Li,H., Shaw,G.M.
            and Bar,K.J.
  TITLE     Direct Submission
  JOURNAL   Submitted (03-MAY-2023) Infectious Diseases, University of
            Pennsylvania, 3610 Hamilton Walk, Philadelphia, PA 19104, USA
COMMENT     Bankit Comment: LocalID:seq19_w1
            Bankit Comment: BankIt2700165
            Bankit Comment: FeatPropSourceSeq:seq1_w1
            
            ##Assembly-Data-START##
            Assembly Method       :: Geneious Prime v. 2023.1.2
            Sequencing Technology :: Illumina
            ##Assembly-Data-END##
FEATURES             Location/Qualifiers
     source          1..2574
                     /organism="Simian-Human immunodeficiency virus"
                     /mol_type="other RNA"
                     /strain="CAP256SU"
                     /host="Macaca Mulatta"
                     /db_xref="taxon:57667"
                     /country="USA"
                     /collection_date="01-Jun-2020"
     gene            1..2574
                     /gene="env"
     CDS             1..2574
                     /gene="env"
                     /codon_start=1
                     /product="envelope glycoprotein"
                     /translation="MRVMGIQRNYPQWWIWSMLGFWMLMICNGMWVTVYYGVPVWKEA
                     KTTLFCASDAKAYEKEVHNVWATHACVPTDPNPQEMVLKNVTENFNMWKNDMVDQMHE
                     DVISLWDQSLKPCVKLTPLCVTLNCTNATASNSSIIEGMKNCSFNITTELRDKREKKN
                     ALFYKLDIVQLDGNSSQYRLINCNTSVITQACPKVSFDPIPIHYCAPAGYAILKCNNK
                     TFTGTGPCNNVSTVQCTHGIKPVISTQLLLNGSLAEGEIIIRSENITNNVKTIIVHLN
                     ESVKIECTRPNNNTRTSIRIGPGQAFYATGQVIGDIREAHCNISESKWNETLQRVSKK
                     LKEYFPHKNITFQPSSGGDLEITTHHFNCGGEFFYCNTSSLFNRTYMANSTDMANSTE
                     TNSTRTITIHCRIKQIINMWQEVGRAMYAPPIAGNITCISNITGLLLTRDGGKNNTET
                     FRPGGGNMKDNWRSELYKYKVVEVKPLGVAPTNARRRVVEREKRAVGMGAVFLGFLGA
                     AGSTMGAASITLTVQARQLLSGIVQQQSNLLKAIEAQQHMLKLTVWGIKQLQARVLAL
                     ERYLKDQQLLGMWGCSGKLICTTNVYWNSSWSNKTYGDIWDNMTWMQWEREISNYTEI
                     IYELLEESQNQQEKNEQDLLALDRWNSLWNWFNITNWLWYIKIFIMIVGGLIGLRIIF
                     AVLSLVNRVRQGYSPLSLQTLLPTPRGPARPEGIEEEGGEQGRDRSIRLLTGLSELIW
                     DDLRNLCLFSYHHLRDLILIAARIVQLLGRRGWEALKYLWNILQYWIQELKNSAAIAV
                     AYLQYGWSYFHEAVQAGWRSATETLAGAWGDLWETLRRGGRWILAIPRRIRQGLELTL
                     L"
BASE COUNT      899 a    446 c    605 g    624 t
ORIGIN      
        1 atgagagtga tggggataca gaggaattat ccacaatggt ggatatggag catgttaggc
       61 ttttggatgc taatgatttg taatgggatg tgggtcacag tctactatgg ggtacctgtg
      121 tggaaagaag caaaaactac tctattttgt gcatcagatg ctaaagcata tgagaaagaa
      181 gtgcataatg tctgggctac acatgcctgt gtacccacag accccaatcc acaagaaatg
      241 gttttaaaaa atgtaacaga aaatttcaac atgtggaaaa atgacatggt ggatcagatg
      301 catgaagatg taattagttt atgggatcaa agcctcaagc catgtgtaaa gttgacccca
      361 ctctgtgtca ctctaaactg taccaatgct actgccagca atagcagtat aatagaggga
      421 atgaaaaatt gctctttcaa tataaccaca gaattaagag ataagagaga gaaaaagaat
      481 gcactttttt ataaacttga tatagtacaa ctagatggca actctagtca gtatagatta
      541 ataaattgta atacctcagt cataacacaa gcctgtccaa aggtctcttt tgacccaatt
      601 cctatacatt attgtgctcc agctggttat gcgattctaa agtgtaataa taagacattc
      661 actggaacag gaccgtgtaa taatgtcagc acagtacaat gtacacatgg aattaagcca
      721 gtgatttcaa ctcaactatt gttaaatggt agcctagcag aaggagagat aataattaga
      781 tctgaaaata taacaaacaa tgtcaaaaca ataatagtac atctcaatga atctgtaaag
      841 attgagtgta cgagacccaa taataataca agaacaagta taagaatagg accaggacaa
      901 gcattttatg caacaggaca agtaatagga gacataagag aagcacattg taacattagt
      961 gaaagtaaat ggaatgaaac tttacaaagg gtaagtaaaa aattaaaaga atacttccct
     1021 cataagaata taacatttca accatcctca ggaggggacc tagaaattac aacacatcac
     1081 tttaattgtg gaggagaatt tttctattgc aatacatcaa gcctgtttaa taggacatat
     1141 atggctaata gtacagatat ggctaatagt acagaaacta acagtacacg aaccatcaca
     1201 atccactgca gaataaaaca aattataaac atgtggcagg aggtgggacg agcaatgtat
     1261 gcccctccca ttgcaggaaa cataacatgt atatcaaata tcacaggact actattgaca
     1321 agggatggag gaaaaaacaa tacggagaca ttcagacctg gaggaggaaa tatgaaggac
     1381 aattggagaa gtgaattata taaatataaa gtggtagaag ttaagccatt aggagtagca
     1441 cccactaatg caagaaggag agtggtggag agagaaaaaa gagcagtggg aatgggagct
     1501 gtgttccttg ggttcttggg agcggcagga agcactatgg gcgcagcatc aataacgctg
     1561 acggtacagg ccagacaatt attgtctggt atagtgcaac agcaaagcaa tttgctgaag
     1621 gctatagagg ctcaacagca tatgttgaaa ctcacggtct ggggcattaa acagctccag
     1681 gcaagagtcc tggccttgga aagataccta aaggatcaac agctcctagg gatgtggggc
     1741 tgctctggaa aactcatctg caccactaat gtatattgga actctagttg gagtaataaa
     1801 acttatggtg atatttggga taacatgacc tggatgcagt gggagagaga aattagcaat
     1861 tatacagaaa taatatatga attgcttgaa gaatcacaaa accagcagga aaagaatgaa
     1921 caagatttac tagcattgga cagatggaac agtctgtgga attggtttaa cataacaaat
     1981 tggctgtggt atataaaaat attcataatg atagtaggag gcttgatagg tttaagaata
     2041 atttttgctg tgctttcttt agtaaataga gttaggcagg gatactcacc tctgtcgttg
     2101 cagaccctcc tcccaacccc acggggaccc gccaggcccg aaggaataga agaagaaggt
     2161 ggagagcaag gcagagacag atccattcga ttgctgaccg gattgtcaga acttatctgg
     2221 gacgacctga ggaacctgtg cctcttcagc taccaccact tgagagactt aatcttaatt
     2281 gcagcgagga ttgtgcaact tctgggacgc agggggtggg aagccctcaa atatctttgg
     2341 aacatcctcc agtattggat ccaggaactg aagaatagtg ctgcaatagc agtagcctac
     2401 ctacaatatg ggtggagcta tttccatgag gcggtccaag ccggctggag atctgcgaca
     2461 gagactcttg cgggcgcgtg gggagactta tgggagactc ttaggagagg tggaagatgg
     2521 atcctcgcaa tccctaggag gattagacaa gggcttgagc tcactctctt gtga
//
LOCUS       seq20_w1                2574 bp    RNA     linear   SYN 03-MAY-2023
DEFINITION  [Simian-
            Human_immunodeficiency_virus]_[virus_isolate_RM5593_w1]_envelope_gl
            ycoprotein_(env)_and_vpu_protein_(vpu)_genes,_partial_cds.
ACCESSION   
VERSION
KEYWORDS    .
SOURCE      Simian-Human immunodeficiency virus
  ORGANISM  Simian-Human immunodeficiency virus
            Viruses; Riboviria; Pararnavirae; Artverviricota; Revtraviricetes;
            Ortervirales; Retroviridae; Orthoretrovirinae; Lentivirus; Primate
            lentivirus group.
REFERENCE   1  (bases 1 to 2574)
  AUTHORS   Bauer,A., Lindemuth,E., Marino,F.E., Krause,R., Joy,J.,
            Docken,S.S., Mallick,S., McCormick,K., Holt,C., Georgiev,I.,
            Felber,B., Keele,B.F., Veazey,R., Davenport,M.P., Li,H., Shaw,G.M.
            and Bar,K.J.
  TITLE     Adaptation of a transmitted/founder simian-human immunodeficiency
            virus 1 for enhanced replication in rhesus macaques
  JOURNAL   Unpublished
REFERENCE   2  (bases 1 to 2574)
  AUTHORS   Bauer,A., Lindemuth,E., Marino,F.E., Krause,R., Joy,J.,
            Docken,S.S., Mallick,S., McCormick,K., Holt,C., Georgiev,I.,
            Felber,B., Keele,B.F., Veazey,R., Davenport,M.P., Li,H., Shaw,G.M.
            and Bar,K.J.
  TITLE     Direct Submission
  JOURNAL   Submitted (03-MAY-2023) Infectious Diseases, University of
            Pennsylvania, 3610 Hamilton Walk, Philadelphia, PA 19104, USA
COMMENT     Bankit Comment: LocalID:seq20_w1
            Bankit Comment: BankIt2700165
            Bankit Comment: FeatPropSourceSeq:seq1_w1
            
            ##Assembly-Data-START##
            Assembly Method       :: Geneious Prime v. 2023.1.2
            Sequencing Technology :: Illumina
            ##Assembly-Data-END##
FEATURES             Location/Qualifiers
     source          1..2574
                     /organism="Simian-Human immunodeficiency virus"
                     /mol_type="other RNA"
                     /strain="CAP256SU"
                     /host="Macaca Mulatta"
                     /db_xref="taxon:57667"
                     /country="USA"
                     /collection_date="01-Jun-2020"
     gene            1..2574
                     /gene="env"
     CDS             1..2574
                     /gene="env"
                     /codon_start=1
                     /product="envelope glycoprotein"
                     /translation="MRVMGIQRNYPQWWIWSMLGFWMLMICNGMWVTVYYGVPVWKEA
                     KTTLFCASDAKAYEKEVHNVWATHACVPTDPNPQEMVLKNVTENFNMWKNDMVDQMHE
                     DVISLWDQSLKPCVKLTPLCVTLNCTNATASNSSIIEGMKNCSFNITTELRDKREKKN
                     ALFYKLDIVQLDGNSSQYRLINCNTSVITQACPKVSFDPIPIHYCAPAGYAILKCNNK
                     TFTGTGPCNNVSTVQCTHGIKPVISTQLLLNGSLAEGEIIIRSENITNNVKTIIVHLN
                     ESVKIECTRPNNNTRTSIRIGPGQAFYATGQVIGDIREAHCNISESKWNETLQRVSKK
                     LKEYFPHKNITFQPSSGGDLEITTHHFNCGGEFFYCNTSSLFNRTYMANSTDMANSTE
                     TNSTRTITIRCRIKQIINMWQEVGRAMYAPPIAGNITCISNITGLLLTRDGGKNNTET
                     FRPGGGNMKDNWRSELYKYKVVEVKPLGVAPTNARRRVVEREKRAVGMGAVFLGFLGA
                     AGSTMGAASITLTVQARQLLSGIVQQQSNLLKAIEAQQHMLKLTVWGIKQLQARVLAL
                     ERYLKDQQLLGMWGCSGKLICTTNVYWNSSWSNKTYGDIWDNMTWMQWEREISNYTEI
                     IYELLEESQNQQEKNEQDLLALDRWNSLWNWFNITNWLWYIKIFIMIVGGLIGLRIIF
                     AVLSLVNRVRQGYSPLSLQTLLPTPRGPARPEGIEEEGGEQGRDRSIRLLTGLSELIW
                     DDLRNLCLFSYHHLRDLILIAARIVQLLGRRGWEALKYLWNILQYWIQELKNSAAIAV
                     AYLQYGWSYFHEAVQAGWRSATETLAGAWGDLWETLRRGGRWILAIPRRIRQGLELTL
                     L"
BASE COUNT      898 a    446 c    606 g    624 t
ORIGIN      
        1 atgagagtga tggggataca gaggaattat ccacaatggt ggatatggag catgttaggc
       61 ttttggatgc taatgatttg taatgggatg tgggtcacag tctactatgg ggtacctgtg
      121 tggaaagaag caaaaactac tctattttgt gcatcagatg ctaaagcata tgagaaagaa
      181 gtgcataatg tctgggctac acatgcctgt gtacccacag accccaatcc acaagaaatg
      241 gttttaaaaa atgtaacaga aaatttcaac atgtggaaaa atgacatggt ggatcagatg
      301 catgaagatg taattagttt atgggatcaa agcctcaagc catgtgtaaa gttgacccca
      361 ctctgtgtca ctctaaactg taccaatgct actgccagca atagcagtat aatagaggga
      421 atgaaaaatt gctctttcaa tataaccaca gaattaagag ataagagaga gaaaaagaat
      481 gcactttttt ataaacttga tatagtacaa ctagatggca actctagtca gtatagatta
      541 ataaattgta atacctcagt cataacacaa gcctgtccaa aggtctcttt tgacccaatt
      601 cctatacatt attgtgctcc agctggttat gcgattctaa agtgtaataa taagacattc
      661 actggaacag gaccgtgtaa taatgtcagc acagtacaat gtacacatgg aattaagcca
      721 gtgatttcaa ctcaactatt gttaaatggt agcctagcag aaggagagat aataattaga
      781 tctgaaaata taacaaacaa tgtcaaaaca ataatagtac atctcaatga atctgtaaag
      841 attgagtgta cgagacccaa taataataca agaacaagta taagaatagg accaggacaa
      901 gcattttatg caacaggaca agtaatagga gacataagag aagcacattg taacattagt
      961 gaaagtaaat ggaatgaaac tttacaaagg gtaagtaaaa aattaaaaga atacttccct
     1021 cataagaata taacatttca accatcctca ggaggggacc tagaaattac aacacatcac
     1081 tttaattgtg gaggagaatt tttctattgc aatacatcaa gcctgtttaa taggacatat
     1141 atggctaata gtacagatat ggctaatagt acagaaacta acagtacacg aaccatcaca
     1201 atccgctgca gaataaaaca aattataaac atgtggcagg aggtgggacg agcaatgtat
     1261 gcccctccca ttgcaggaaa cataacatgt atatcaaata tcacaggact actattgaca
     1321 agggatggag gaaaaaacaa tacggagaca ttcagacctg gaggaggaaa tatgaaggac
     1381 aattggagaa gtgaattata taaatataaa gtggtagaag ttaagccatt aggagtagca
     1441 cccactaatg caagaaggag agtggtggag agagaaaaaa gagcagtggg aatgggagct
     1501 gtgttccttg ggttcttggg agcggcagga agcactatgg gcgcagcatc aataacgctg
     1561 acggtacagg ccagacaatt attgtctggt atagtgcaac agcaaagcaa tttgctgaag
     1621 gctatagagg ctcaacagca tatgttgaaa ctcacggtct ggggcattaa acagctccag
     1681 gcaagagtcc tggccttgga aagataccta aaggatcaac agctcctagg gatgtggggc
     1741 tgctctggaa aactcatctg caccactaat gtatattgga actctagttg gagtaataaa
     1801 acttatggtg atatttggga taacatgacc tggatgcagt gggagagaga aattagcaat
     1861 tatacagaaa taatatatga attgcttgaa gaatcacaaa accagcagga aaagaatgaa
     1921 caagatttac tagcattgga cagatggaac agtctgtgga attggtttaa cataacaaat
     1981 tggctgtggt atataaaaat attcataatg atagtaggag gcttgatagg tttaagaata
     2041 atttttgctg tgctttcttt agtaaataga gttaggcagg gatactcacc tctgtcgttg
     2101 cagaccctcc tcccaacccc acggggaccc gccaggcccg aaggaataga agaagaaggt
     2161 ggagagcaag gcagagacag atccattcga ttgctgaccg gattgtcaga acttatctgg
     2221 gacgacctga ggaacctgtg cctcttcagc taccaccact tgagagactt aatcttaatt
     2281 gcagcgagga ttgtgcaact tctgggacgc agggggtggg aagccctcaa atatctttgg
     2341 aacatcctcc agtattggat ccaggaactg aagaatagtg ctgcaatagc agtagcctac
     2401 ctacaatatg ggtggagcta tttccatgag gcggtccaag ccggctggag atctgcgaca
     2461 gagactcttg cgggcgcgtg gggagactta tgggagactc ttaggagagg tggaagatgg
     2521 atcctcgcaa tccctaggag gattagacaa gggcttgagc tcactctctt gtga
//
LOCUS       seq21_w1                2574 bp    RNA     linear   SYN 03-MAY-2023
DEFINITION  [Simian-
            Human_immunodeficiency_virus]_[virus_isolate_RM5593_w1]_envelope_gl
            ycoprotein_(env)_and_vpu_protein_(vpu)_genes,_partial_cds.
ACCESSION   
VERSION
KEYWORDS    .
SOURCE      Simian-Human immunodeficiency virus
  ORGANISM  Simian-Human immunodeficiency virus
            Viruses; Riboviria; Pararnavirae; Artverviricota; Revtraviricetes;
            Ortervirales; Retroviridae; Orthoretrovirinae; Lentivirus; Primate
            lentivirus group.
REFERENCE   1  (bases 1 to 2574)
  AUTHORS   Bauer,A., Lindemuth,E., Marino,F.E., Krause,R., Joy,J.,
            Docken,S.S., Mallick,S., McCormick,K., Holt,C., Georgiev,I.,
            Felber,B., Keele,B.F., Veazey,R., Davenport,M.P., Li,H., Shaw,G.M.
            and Bar,K.J.
  TITLE     Adaptation of a transmitted/founder simian-human immunodeficiency
            virus 1 for enhanced replication in rhesus macaques
  JOURNAL   Unpublished
REFERENCE   2  (bases 1 to 2574)
  AUTHORS   Bauer,A., Lindemuth,E., Marino,F.E., Krause,R., Joy,J.,
            Docken,S.S., Mallick,S., McCormick,K., Holt,C., Georgiev,I.,
            Felber,B., Keele,B.F., Veazey,R., Davenport,M.P., Li,H., Shaw,G.M.
            and Bar,K.J.
  TITLE     Direct Submission
  JOURNAL   Submitted (03-MAY-2023) Infectious Diseases, University of
            Pennsylvania, 3610 Hamilton Walk, Philadelphia, PA 19104, USA
COMMENT     Bankit Comment: LocalID:seq21_w1
            Bankit Comment: BankIt2700165
            Bankit Comment: FeatPropSourceSeq:seq1_w1
            
            ##Assembly-Data-START##
            Assembly Method       :: Geneious Prime v. 2023.1.2
            Sequencing Technology :: Illumina
            ##Assembly-Data-END##
FEATURES             Location/Qualifiers
     source          1..2574
                     /organism="Simian-Human immunodeficiency virus"
                     /mol_type="other RNA"
                     /strain="CAP256SU"
                     /host="Macaca Mulatta"
                     /db_xref="taxon:57667"
                     /country="USA"
                     /collection_date="01-Jun-2020"
     gene            1..2574
                     /gene="env"
     CDS             1..2574
                     /gene="env"
                     /codon_start=1
                     /product="envelope glycoprotein"
                     /translation="MRVMGIQRNYPQWWIWSMLGFWMLMICNGMWVTVYYGVPVWKEA
                     KTTLFCASDAKAYEKEVHNVWATHACVPTDPNPQEMVLKNVTENFNMWKNDMVDQMHE
                     DVISLWDQSLKPCVKLTPLCVTLNCTNATASNSSIIEGMKNCSFNITTELRDKREKKN
                     ALFYKLDIVQLDGNSSQYRLINCNTSVITQACPKVSFDPIPIHYCAPAGYAILKCNNK
                     TFTGTGPCNNVSTVQCTHGIKPVISTQLLLNGSLAEGEIIIRSENITNNVKTIIVHLN
                     ESVKIECTRPNNNTRTSIRIGPGQAFYATGQVIGDIREAHCNISESKWNETLQRVSKK
                     LKEYFPHKNITFQPSSGGDLEITTHHFNCGGEFFYCNTSSLFNRTYMANSTDMANSTE
                     TNSTRTITIRCRIKQIINMWQEVGRAMYAPPIAGNITCISNITGLLLTRDGGKNNTET
                     FRPGGGNMKDNWRSELYKYKVVEVKPLGVAPTNARRRVVEREKRAVGMGAVFLGFLGA
                     AGSTMGAASITLTVQARQLLSGIVQQQSNLLKAIEAQQHMLKLTVWGIKQLQARVLAL
                     ERYLKDQQLLGMWGCSGKLICTTNVYWNSSWSNKTYGDIWDNMTWMQWEREISNYTEI
                     IYELLEESQNQQEKNEQDLLALDRWNSLWNWFNITNWLWYIKIFIMIVGGLIGLRIIF
                     AVLSLVNRVRQGYSPLSLQTLLPTPRGPARPEGIEEEGGEQGRDRSIRLLTGLSELIW
                     DDLRNLCLFSYHHLRDLILIAARIVQLLGRRGWEALKYLWNILQYWIQELKNSAAIAV
                     AYLQYGWSYFHEAVQAGWRSATETLAGAWGDLWETLRRGGRWILAIPRRIRQGLELTL
                     L"
BASE COUNT      898 a    446 c    606 g    624 t
ORIGIN      
        1 atgagagtga tggggataca gaggaattat ccacaatggt ggatatggag catgttaggc
       61 ttttggatgc taatgatttg taatgggatg tgggtcacag tctactatgg ggtacctgtg
      121 tggaaagaag caaaaactac tctattttgt gcatcagatg ctaaagcata tgagaaagaa
      181 gtgcataatg tctgggctac acatgcctgt gtacccacag accccaatcc acaagaaatg
      241 gttttaaaaa atgtaacaga aaatttcaac atgtggaaaa atgacatggt ggatcagatg
      301 catgaagatg taattagttt atgggatcaa agcctcaagc catgtgtaaa gttgacccca
      361 ctctgtgtca ctctaaactg taccaatgct actgccagca atagcagtat aatagaggga
      421 atgaaaaatt gctctttcaa tataaccaca gaattaagag ataagagaga gaaaaagaat
      481 gcactttttt ataaacttga tatagtacaa ctagatggca actctagtca gtatagatta
      541 ataaattgta atacctcagt cataacacaa gcctgtccaa aggtctcttt tgacccaatt
      601 cctatacatt attgtgctcc agctggttat gcgattctaa agtgtaataa taagacattc
      661 actggaacag gaccgtgtaa taatgtcagc acagtacaat gtacacatgg aattaagcca
      721 gtgatttcaa ctcaactatt gttaaatggt agcctagcag aaggagagat aataattaga
      781 tctgaaaata taacaaacaa tgtcaaaaca ataatagtac atctcaatga atctgtaaag
      841 attgagtgta cgagacccaa taataataca agaacaagta taagaatagg accaggacaa
      901 gcattttatg caacaggaca agtaatagga gacataagag aagcacattg taacattagt
      961 gaaagtaaat ggaatgaaac tttacaaagg gtaagtaaaa aattaaaaga atacttccct
     1021 cataagaata taacatttca accatcctca ggaggggacc tagaaattac aacacatcac
     1081 tttaattgtg gaggagaatt tttctattgc aatacatcaa gcctgtttaa taggacatat
     1141 atggctaata gtacagatat ggctaatagt acagaaacta acagtacacg aaccatcaca
     1201 atccgctgca gaataaaaca aattataaac atgtggcagg aggtgggacg agcaatgtat
     1261 gcccctccca ttgcaggaaa cataacatgt atatcaaata tcacaggact actattgaca
     1321 agggatggag gaaaaaacaa tacggagaca ttcagacctg gaggaggaaa tatgaaggac
     1381 aattggagaa gtgaattata taaatataaa gtggtagaag ttaagccatt aggagtagca
     1441 cccactaatg caagaaggag agtggtggag agagaaaaaa gagcagtggg aatgggagct
     1501 gtgttccttg ggttcttggg agcggcagga agcactatgg gcgcagcatc aataacgctg
     1561 acggtacagg ccagacaatt attgtctggt atagtgcaac agcaaagcaa tttgctgaag
     1621 gctatagagg ctcaacagca tatgttgaaa ctcacggtct ggggcattaa acagctccag
     1681 gcaagagtcc tggccttgga aagataccta aaggatcaac agctcctagg gatgtggggc
     1741 tgctctggaa aactcatctg caccactaat gtatattgga actctagttg gagtaataaa
     1801 acttatggtg atatttggga taacatgacc tggatgcagt gggagagaga aattagcaat
     1861 tatacagaaa taatatatga attgcttgaa gaatcacaaa accagcagga aaagaatgaa
     1921 caagatttac tagcattgga cagatggaac agtctgtgga attggtttaa cataacaaat
     1981 tggctgtggt atataaaaat attcataatg atagtaggag gcttgatagg tttaagaata
     2041 atttttgctg tgctttcttt agtaaataga gttaggcagg gatactcacc tctgtcgttg
     2101 cagaccctcc tcccaacccc acggggaccc gccaggcccg aaggaataga agaagaaggt
     2161 ggagagcaag gcagagacag atccattcga ttgctgaccg gattgtcaga acttatctgg
     2221 gacgacctga ggaacctgtg cctcttcagc taccaccact tgagagactt aatcttaatt
     2281 gcagcgagga ttgtgcaact tctgggacgc agggggtggg aagccctcaa atatctttgg
     2341 aacatcctcc agtattggat ccaggaactg aagaatagtg ctgcaatagc agtagcctac
     2401 ctacaatatg ggtggagcta tttccatgag gcggtccaag ccggctggag atctgcgaca
     2461 gagactcttg cgggcgcgtg gggagactta tgggagactc ttaggagagg tggaagatgg
     2521 atcctcgcaa tccctaggag gattagacaa gggcttgagc tcactctctt gtga
//
LOCUS       seq22_w1                2574 bp    RNA     linear   SYN 03-MAY-2023
DEFINITION  [Simian-
            Human_immunodeficiency_virus]_[virus_isolate_RM5593_w1]_envelope_gl
            ycoprotein_(env)_and_vpu_protein_(vpu)_genes,_partial_cds.
ACCESSION   
VERSION
KEYWORDS    .
SOURCE      Simian-Human immunodeficiency virus
  ORGANISM  Simian-Human immunodeficiency virus
            Viruses; Riboviria; Pararnavirae; Artverviricota; Revtraviricetes;
            Ortervirales; Retroviridae; Orthoretrovirinae; Lentivirus; Primate
            lentivirus group.
REFERENCE   1  (bases 1 to 2574)
  AUTHORS   Bauer,A., Lindemuth,E., Marino,F.E., Krause,R., Joy,J.,
            Docken,S.S., Mallick,S., McCormick,K., Holt,C., Georgiev,I.,
            Felber,B., Keele,B.F., Veazey,R., Davenport,M.P., Li,H., Shaw,G.M.
            and Bar,K.J.
  TITLE     Adaptation of a transmitted/founder simian-human immunodeficiency
            virus 1 for enhanced replication in rhesus macaques
  JOURNAL   Unpublished
REFERENCE   2  (bases 1 to 2574)
  AUTHORS   Bauer,A., Lindemuth,E., Marino,F.E., Krause,R., Joy,J.,
            Docken,S.S., Mallick,S., McCormick,K., Holt,C., Georgiev,I.,
            Felber,B., Keele,B.F., Veazey,R., Davenport,M.P., Li,H., Shaw,G.M.
            and Bar,K.J.
  TITLE     Direct Submission
  JOURNAL   Submitted (03-MAY-2023) Infectious Diseases, University of
            Pennsylvania, 3610 Hamilton Walk, Philadelphia, PA 19104, USA
COMMENT     Bankit Comment: LocalID:seq22_w1
            Bankit Comment: BankIt2700165
            Bankit Comment: FeatPropSourceSeq:seq1_w1
            
            ##Assembly-Data-START##
            Assembly Method       :: Geneious Prime v. 2023.1.2
            Sequencing Technology :: Illumina
            ##Assembly-Data-END##
FEATURES             Location/Qualifiers
     source          1..2574
                     /organism="Simian-Human immunodeficiency virus"
                     /mol_type="other RNA"
                     /strain="CAP256SU"
                     /host="Macaca Mulatta"
                     /db_xref="taxon:57667"
                     /country="USA"
                     /collection_date="01-Jun-2020"
     gene            1..2574
                     /gene="env"
     CDS             1..2574
                     /gene="env"
                     /codon_start=1
                     /product="envelope glycoprotein"
                     /translation="MRVMGIQRNYPQWWIWSMLGFWMLMICNGMWVTVYYGVPVWKEA
                     KTTLFCASDAKAYEKEVHNVWATHACVPTDPNPQEMVLKNVTENFNMWKNDMVDQMHE
                     DVISLWDQSLKPCVKLTPLCVTLNCTNATASNSSIIEGMKNCSFNITTELRDKREKKN
                     ALFYKLDIVQLDGNSSQYRLINCNTSVITQACPKVSFDPIPIHYCAPAGYAILKCNNK
                     TFTGTGPCNNVSTVQCTHGIKPVISTQLLLNGSLAEGEIIIRSENITNNVKTIIVHLN
                     ESVKIECTRPNNNTRTSIRIGPGQAFYATGQVIGDIREAHCNISESKWNETLQRVSKK
                     LKEYFPHKNITFQPSSGGDLEITTHHFNCGGEFFYCNTSSLFNRTYMANSTDMANSTE
                     TNSTRTITIRCRIKQIINMWQEVGRAMYAPPIAGNITCISNITGLLLTRDGGKNNTET
                     FRPGGGNMKDNWRSELYKYKVVEVKPLGVAPTNARRRVVEREKRAVGMGAVFLGFLGA
                     AGSTMGAASITLTVQARQLLSGIVQQQSNLLKAIEAQQHMLKLTVWGIKQLQARVLAL
                     ERYLKDQQLLGMWGCSGKLICTTNVYWNSSWSNKTYGDIWDNMTWMQWEREISNYTEI
                     IYELLEESQNQQEKNEQDLLALDRWNSLWNWFNITNWLWYIKIFIMIVGGLIGLRIIF
                     AVLSLVNRVRQGYSPLSLQTLLPTPRGPARPEGIEEEGGEQGRDRSIRLLTGLSELIW
                     DDLRNLCLFSYHHLRDLILIAARIVQLLGRRGWEALKYLWNILQYWIQELKNSAAIAV
                     AYLQYGWSYFHEAVQAGWRSATETLAGAWGDLWETLRRGGRWILAIPRRIRQGLELTL
                     L"
BASE COUNT      898 a    446 c    606 g    624 t
ORIGIN      
        1 atgagagtga tggggataca gaggaattat ccacaatggt ggatatggag catgttaggc
       61 ttttggatgc taatgatttg taatgggatg tgggtcacag tctactatgg ggtacctgtg
      121 tggaaagaag caaaaactac tctattttgt gcatcagatg ctaaagcata tgagaaagaa
      181 gtgcataatg tctgggctac acatgcctgt gtacccacag accccaatcc acaagaaatg
      241 gttttaaaaa atgtaacaga aaatttcaac atgtggaaaa atgacatggt ggatcagatg
      301 catgaagatg taattagttt atgggatcaa agcctcaagc catgtgtaaa gttgacccca
      361 ctctgtgtca ctctaaactg taccaatgct actgccagca atagcagtat aatagaggga
      421 atgaaaaatt gctctttcaa tataaccaca gaattaagag ataagagaga gaaaaagaat
      481 gcactttttt ataaacttga tatagtacaa ctagatggca actctagtca gtatagatta
      541 ataaattgta atacctcagt cataacacaa gcctgtccaa aggtctcttt tgacccaatt
      601 cctatacatt attgtgctcc agctggttat gcgattctaa agtgtaataa taagacattc
      661 actggaacag gaccgtgtaa taatgtcagc acagtacaat gtacacatgg aattaagcca
      721 gtgatttcaa ctcaactatt gttaaatggt agcctagcag aaggagagat aataattaga
      781 tctgaaaata taacaaacaa tgtcaaaaca ataatagtac atctcaatga atctgtaaag
      841 attgagtgta cgagacccaa taataataca agaacaagta taagaatagg accaggacaa
      901 gcattttatg caacaggaca agtaatagga gacataagag aagcacattg taacattagt
      961 gaaagtaaat ggaatgaaac tttacaaagg gtaagtaaaa aattaaaaga atacttccct
     1021 cataagaata taacatttca accatcctca ggaggggacc tagaaattac aacacatcac
     1081 tttaattgtg gaggagaatt tttctattgc aatacatcaa gcctgtttaa taggacatat
     1141 atggctaata gtacagatat ggctaatagt acagaaacta acagtacacg aaccatcaca
     1201 atccgctgca gaataaaaca aattataaac atgtggcagg aggtgggacg agcaatgtat
     1261 gcccctccca ttgcaggaaa cataacatgt atatcaaata tcacaggact actattgaca
     1321 agggatggag gaaaaaacaa tacggagaca ttcagacctg gaggaggaaa tatgaaggac
     1381 aattggagaa gtgaattata taaatataaa gtggtagaag ttaagccatt aggagtagca
     1441 cccactaatg caagaaggag agtggtggag agagaaaaaa gagcagtggg aatgggagct
     1501 gtgttccttg ggttcttggg agcggcagga agcactatgg gcgcagcatc aataacgctg
     1561 acggtacagg ccagacaatt attgtctggt atagtgcaac agcaaagcaa tttgctgaag
     1621 gctatagagg ctcaacagca tatgttgaaa ctcacggtct ggggcattaa acagctccag
     1681 gcaagagtcc tggccttgga aagataccta aaggatcaac agctcctagg gatgtggggc
     1741 tgctctggaa aactcatctg caccactaat gtatattgga actctagttg gagtaataaa
     1801 acttatggtg atatttggga taacatgacc tggatgcagt gggagagaga aattagcaat
     1861 tatacagaaa taatatatga attgcttgaa gaatcacaaa accagcagga aaagaatgaa
     1921 caagatttac tagcattgga cagatggaac agtctgtgga attggtttaa cataacaaat
     1981 tggctgtggt atataaaaat attcataatg atagtaggag gcttgatagg tttaagaata
     2041 atttttgctg tgctttcttt agtaaataga gttaggcagg gatactcacc tctgtcgttg
     2101 cagaccctcc tcccaacccc acggggaccc gccaggcccg aaggaataga agaagaaggt
     2161 ggagagcaag gcagagacag atccattcga ttgctgaccg gattgtcaga acttatctgg
     2221 gacgacctga ggaacctgtg cctcttcagc taccaccact tgagagactt aatcttaatt
     2281 gcagcgagga ttgtgcaact tctgggacgc agggggtggg aagccctcaa atatctttgg
     2341 aacatcctcc agtattggat ccaggaactg aagaatagtg ctgcaatagc agtagcctac
     2401 ctacaatatg ggtggagcta tttccatgag gcggtccaag ccggctggag atctgcgaca
     2461 gagactcttg cgggcgcgtg gggagactta tgggagactc ttaggagagg tggaagatgg
     2521 atcctcgcaa tccctaggag gattagacaa gggcttgagc tcactctctt gtga
//
LOCUS       seq23_w1                2574 bp    RNA     linear   SYN 03-MAY-2023
DEFINITION  [Simian-
            Human_immunodeficiency_virus]_[virus_isolate_RM5593_w1]_envelope_gl
            ycoprotein_(env)_and_vpu_protein_(vpu)_genes,_partial_cds.
ACCESSION   
VERSION
KEYWORDS    .
SOURCE      Simian-Human immunodeficiency virus
  ORGANISM  Simian-Human immunodeficiency virus
            Viruses; Riboviria; Pararnavirae; Artverviricota; Revtraviricetes;
            Ortervirales; Retroviridae; Orthoretrovirinae; Lentivirus; Primate
            lentivirus group.
REFERENCE   1  (bases 1 to 2574)
  AUTHORS   Bauer,A., Lindemuth,E., Marino,F.E., Krause,R., Joy,J.,
            Docken,S.S., Mallick,S., McCormick,K., Holt,C., Georgiev,I.,
            Felber,B., Keele,B.F., Veazey,R., Davenport,M.P., Li,H., Shaw,G.M.
            and Bar,K.J.
  TITLE     Adaptation of a transmitted/founder simian-human immunodeficiency
            virus 1 for enhanced replication in rhesus macaques
  JOURNAL   Unpublished
REFERENCE   2  (bases 1 to 2574)
  AUTHORS   Bauer,A., Lindemuth,E., Marino,F.E., Krause,R., Joy,J.,
            Docken,S.S., Mallick,S., McCormick,K., Holt,C., Georgiev,I.,
            Felber,B., Keele,B.F., Veazey,R., Davenport,M.P., Li,H., Shaw,G.M.
            and Bar,K.J.
  TITLE     Direct Submission
  JOURNAL   Submitted (03-MAY-2023) Infectious Diseases, University of
            Pennsylvania, 3610 Hamilton Walk, Philadelphia, PA 19104, USA
COMMENT     Bankit Comment: LocalID:seq23_w1
            Bankit Comment: BankIt2700165
            Bankit Comment: FeatPropSourceSeq:seq1_w1
            
            ##Assembly-Data-START##
            Assembly Method       :: Geneious Prime v. 2023.1.2
            Sequencing Technology :: Illumina
            ##Assembly-Data-END##
FEATURES             Location/Qualifiers
     source          1..2574
                     /organism="Simian-Human immunodeficiency virus"
                     /mol_type="other RNA"
                     /strain="CAP256SU"
                     /host="Macaca Mulatta"
                     /db_xref="taxon:57667"
                     /country="USA"
                     /collection_date="01-Jun-2020"
     gene            1..2574
                     /gene="env"
     CDS             1..2574
                     /gene="env"
                     /codon_start=1
                     /product="envelope glycoprotein"
                     /translation="MRVMGIQRNYPQWWIWSMLGFWMLMICNGMWVTVYYGVPVWKEA
                     KTTLFCASDAKAYEKEVHNVWATHACVPTDPNPQEMVLKNVTENFNMWKNDMVDQMHE
                     DVISLWDQSLKPCVKLTPLCVTLNCTNATASNSSIIEGMKNCSFNITTELRDKREKKN
                     ALFYKLDIVQLDGNSSQYRLINCNTSVITQACPKVSFDPIPIHYCAPAGYAILKCNNK
                     TFTGTGPCNNVSTVQCTHGIKPVISTQLLLNGSLAEGEIIIRSENITNNVKTIIVHLN
                     ESVKIECTRPNNNTRTSIRIGPGQAFYATGQVIGDIREAHCNISESKWNETLQRVSKK
                     LKEYFPHKNITFQPSSGGDLEITTHHFNCGGEFFYCNTSSLFNRTYMANSTDMANSTE
                     TNSTRTITIRCRIKQIINMWQEVGRAMYAPPIAGNITCISNITGLLLTRDGGKNNTET
                     FRPGGGNMKDNWRSELYKYKVVEVKPLGVAPTNARRRVVEREKRAVGMGAVFLGFLGA
                     AGSTMGAASITLTVQARQLLSGIVQQQSNLLKAIEAQQHMLKLTVWGIKQLQARVLAL
                     ERYLKDQQLLGMWGCSGKLICTTNVYWNSSWSNKTYGDIWDNMTWMQWEREISNYTEI
                     IYELLEESQNQQEKNEQDLLALDRWNSLWNWFNITNWLWYIKIFIMIVGGLIGLRIIF
                     AVLSLVNRVRQGYSPLSLQTLLPTPRGPARPEGIEEEGGEQGRDRSIRLLTGLSELIW
                     DDLRNLCLFSYHHLRDLILIAARIVQLLGRRGWEALKYLWNILQYWIQELKNSAAIAV
                     AYLQYGWSYFHEAVQAGWRSATETLAGAWGDLWETLRRGGRWILAIPRRIRQGLELTL
                     L"
BASE COUNT      898 a    446 c    606 g    624 t
ORIGIN      
        1 atgagagtga tggggataca gaggaattat ccacaatggt ggatatggag catgttaggc
       61 ttttggatgc taatgatttg taatgggatg tgggtcacag tctactatgg ggtacctgtg
      121 tggaaagaag caaaaactac tctattttgt gcatcagatg ctaaagcata tgagaaagaa
      181 gtgcataatg tctgggctac acatgcctgt gtacccacag accccaatcc acaagaaatg
      241 gttttaaaaa atgtaacaga aaatttcaac atgtggaaaa atgacatggt ggatcagatg
      301 catgaagatg taattagttt atgggatcaa agcctcaagc catgtgtaaa gttgacccca
      361 ctctgtgtca ctctaaactg taccaatgct actgccagca atagcagtat aatagaggga
      421 atgaaaaatt gctctttcaa tataaccaca gaattaagag ataagagaga gaaaaagaat
      481 gcactttttt ataaacttga tatagtacaa ctagatggca actctagtca gtatagatta
      541 ataaattgta atacctcagt cataacacaa gcctgtccaa aggtctcttt tgacccaatt
      601 cctatacatt attgtgctcc agctggttat gcgattctaa agtgtaataa taagacattc
      661 actggaacag gaccgtgtaa taatgtcagc acagtacaat gtacacatgg aattaagcca
      721 gtgatttcaa ctcaactatt gttaaatggt agcctagcag aaggagagat aataattaga
      781 tctgaaaata taacaaacaa tgtcaaaaca ataatagtac atctcaatga atctgtaaag
      841 attgagtgta cgagacccaa taataataca agaacaagta taagaatagg accaggacaa
      901 gcattttatg caacaggaca agtaatagga gacataagag aagcacattg taacattagt
      961 gaaagtaaat ggaatgaaac tttacaaagg gtaagtaaaa aattaaaaga atacttccct
     1021 cataagaata taacatttca accatcctca ggaggggacc tagaaattac aacacatcac
     1081 tttaattgtg gaggagaatt tttctattgc aatacatcaa gcctgtttaa taggacatat
     1141 atggctaata gtacagatat ggctaatagt acagaaacta acagtacacg aaccatcaca
     1201 atccgctgca gaataaaaca aattataaac atgtggcagg aggtgggacg agcaatgtat
     1261 gcccctccca ttgcaggaaa cataacatgt atatcaaata tcacaggact actattgaca
     1321 agggatggag gaaaaaacaa tacggagaca ttcagacctg gaggaggaaa tatgaaggac
     1381 aattggagaa gtgaattata taaatataaa gtggtagaag ttaagccatt aggagtagca
     1441 cccactaatg caagaaggag agtggtggag agagaaaaaa gagcagtggg aatgggagct
     1501 gtgttccttg ggttcttggg agcggcagga agcactatgg gcgcagcatc aataacgctg
     1561 acggtacagg ccagacaatt attgtctggt atagtgcaac agcaaagcaa tttgctgaag
     1621 gctatagagg ctcaacagca tatgttgaaa ctcacggtct ggggcattaa acagctccag
     1681 gcaagagtcc tggccttgga aagataccta aaggatcaac agctcctagg gatgtggggc
     1741 tgctctggaa aactcatctg caccactaat gtatattgga actctagttg gagtaataaa
     1801 acttatggtg atatttggga taacatgacc tggatgcagt gggagagaga aattagcaat
     1861 tatacagaaa taatatatga attgcttgaa gaatcacaaa accagcagga aaagaatgaa
     1921 caagatttac tagcattgga cagatggaac agtctgtgga attggtttaa cataacaaat
     1981 tggctgtggt atataaaaat attcataatg atagtaggag gcttgatagg tttaagaata
     2041 atttttgctg tgctttcttt agtaaataga gttaggcagg gatactcacc tctgtcgttg
     2101 cagaccctcc tcccaacccc acggggaccc gccaggcccg aaggaataga agaagaaggt
     2161 ggagagcaag gcagagacag atccattcga ttgctgaccg gattgtcaga acttatctgg
     2221 gacgacctga ggaacctgtg cctcttcagc taccaccact tgagagactt aatcttaatt
     2281 gcagcgagga ttgtgcaact tctgggacgc agggggtggg aagccctcaa atatctttgg
     2341 aacatcctcc agtattggat ccaggaactg aagaatagtg ctgcaatagc agtagcctac
     2401 ctacaatatg ggtggagcta tttccatgag gcggtccaag ccggctggag atctgcgaca
     2461 gagactcttg cgggcgcgtg gggagactta tgggagactc ttaggagagg tggaagatgg
     2521 atcctcgcaa tccctaggag gattagacaa gggcttgagc tcactctctt gtga
//
LOCUS       seq24_w1                2574 bp    RNA     linear   SYN 03-MAY-2023
DEFINITION  [Simian-
            Human_immunodeficiency_virus]_[virus_isolate_RM5593_w1]_envelope_gl
            ycoprotein_(env)_and_vpu_protein_(vpu)_genes,_partial_cds.
ACCESSION   
VERSION
KEYWORDS    .
SOURCE      Simian-Human immunodeficiency virus
  ORGANISM  Simian-Human immunodeficiency virus
            Viruses; Riboviria; Pararnavirae; Artverviricota; Revtraviricetes;
            Ortervirales; Retroviridae; Orthoretrovirinae; Lentivirus; Primate
            lentivirus group.
REFERENCE   1  (bases 1 to 2574)
  AUTHORS   Bauer,A., Lindemuth,E., Marino,F.E., Krause,R., Joy,J.,
            Docken,S.S., Mallick,S., McCormick,K., Holt,C., Georgiev,I.,
            Felber,B., Keele,B.F., Veazey,R., Davenport,M.P., Li,H., Shaw,G.M.
            and Bar,K.J.
  TITLE     Adaptation of a transmitted/founder simian-human immunodeficiency
            virus 1 for enhanced replication in rhesus macaques
  JOURNAL   Unpublished
REFERENCE   2  (bases 1 to 2574)
  AUTHORS   Bauer,A., Lindemuth,E., Marino,F.E., Krause,R., Joy,J.,
            Docken,S.S., Mallick,S., McCormick,K., Holt,C., Georgiev,I.,
            Felber,B., Keele,B.F., Veazey,R., Davenport,M.P., Li,H., Shaw,G.M.
            and Bar,K.J.
  TITLE     Direct Submission
  JOURNAL   Submitted (03-MAY-2023) Infectious Diseases, University of
            Pennsylvania, 3610 Hamilton Walk, Philadelphia, PA 19104, USA
COMMENT     Bankit Comment: LocalID:seq24_w1
            Bankit Comment: BankIt2700165
            Bankit Comment: FeatPropSourceSeq:seq1_w1
            
            ##Assembly-Data-START##
            Assembly Method       :: Geneious Prime v. 2023.1.2
            Sequencing Technology :: Illumina
            ##Assembly-Data-END##
FEATURES             Location/Qualifiers
     source          1..2574
                     /organism="Simian-Human immunodeficiency virus"
                     /mol_type="other RNA"
                     /strain="CAP256SU"
                     /host="Macaca Mulatta"
                     /db_xref="taxon:57667"
                     /country="USA"
                     /collection_date="01-Jun-2020"
     gene            1..2574
                     /gene="env"
     CDS             1..2574
                     /gene="env"
                     /codon_start=1
                     /product="envelope glycoprotein"
                     /translation="MRVMGIQRNYPQWWIWSMLGFWMLMICNGMWVTVYYGVPVWKEA
                     KTTLFCASDAKAYEKEVHNVWATHACVPTDPNPQEMVLKNVTENFNMWKNDMVDQMHE
                     DVISLWDQSLKPCVKLTPLCVTLNCTNATASNSSIIEGMKNCSFNITTELRDKREKKN
                     ALFYKLDIVQLDGNSSQYRLINCNTSVITQACPKVSFDPIPIHYCAPAGYAILKCNNK
                     TFTGTGPCNNVSTVQCTHGIKPVVSTQLLLNGSLAEGEIIIRSENITNNVKTIIVHLN
                     ESVKIECTRPNNNTRTSIRIGPGQAFYATGQVIGDIREAHCNISESKWNETLQRVSKK
                     LKEYFPHKNITFQPSSGGDLEITTHHFNCGGEFFYCNTSSLFNRTYMANSTDMANSTE
                     TNSTRTITIRCRIKQIINMWQEVGRAMYAPPIAGNITCISNITGLLLTRDGGKNNTET
                     FRPGGGNMKDNWRSELYKYKVVEVKPLGVAPTNARRRVVEREKRAVGMGAVFLGFLGA
                     AGSTMGAASITLTVQARQLLSGIVQQQSNLLKAIEAQQHMLKLTVWGIKQLQARVLAL
                     ERYLKDQQLLGMWGCSGKLICTTNVYWNSSWSNKTYGDIWDNMTWMQWEREISNYTEI
                     IYELLEESQNQQEKNEQDLLALDRWNSLWNWFNITNWLWYIKIFIMIVGGLIGLRIIF
                     AVLSLVNRVRQGYSPLSLQTLLPTPRGPARPEGIEEEGGEQGRDRSIRLLTGLSELIW
                     DDLRNLCLFSYHHLRDLILIAARIVQLLGRRGWEALKYLWNILQYWIQELKNSAAIAV
                     AYLQYGWSYFHEAVQAGWRSATETLAGAWGDLWETLRRGGRWILAIPRRIRQGLELTL
                     L"
BASE COUNT      897 a    446 c    607 g    624 t
ORIGIN      
        1 atgagagtga tggggataca gaggaattat ccacaatggt ggatatggag catgttaggc
       61 ttttggatgc taatgatttg taatgggatg tgggtcacag tctactatgg ggtacctgtg
      121 tggaaagaag caaaaactac tctattttgt gcatcagatg ctaaagcata tgagaaagaa
      181 gtgcataatg tctgggctac acatgcctgt gtacccacag accccaatcc acaagaaatg
      241 gttttaaaaa atgtaacaga aaatttcaac atgtggaaaa atgacatggt ggatcagatg
      301 catgaagatg taattagttt atgggatcaa agcctcaagc catgtgtaaa gttgacccca
      361 ctctgtgtca ctctaaactg taccaatgct actgccagca atagcagtat aatagaggga
      421 atgaaaaatt gctctttcaa tataaccaca gaattaagag ataagagaga gaaaaagaat
      481 gcactttttt ataaacttga tatagtacaa ctagatggca actctagtca gtatagatta
      541 ataaattgta atacctcagt cataacacaa gcctgtccaa aggtctcttt tgacccaatt
      601 cctatacatt attgtgctcc agctggttat gcgattctaa agtgtaataa taagacattc
      661 actggaacag gaccgtgtaa taatgtcagc acagtacaat gtacacatgg aattaagcca
      721 gtggtttcaa ctcaactatt gttaaatggt agcctagcag aaggagagat aataattaga
      781 tctgaaaata taacaaacaa tgtcaaaaca ataatagtac atctcaatga atctgtaaag
      841 attgagtgta cgagacccaa taataataca agaacaagta taagaatagg accaggacaa
      901 gcattttatg caacaggaca agtaatagga gacataagag aagcacattg taacattagt
      961 gaaagtaaat ggaatgaaac tttacaaagg gtaagtaaaa aattaaaaga atacttccct
     1021 cataagaata taacatttca accatcctca ggaggggacc tagaaattac aacacatcac
     1081 tttaattgtg gaggagaatt tttctattgc aatacatcaa gcctgtttaa taggacatat
     1141 atggctaata gtacagatat ggctaatagt acagaaacta acagtacacg aaccatcaca
     1201 atccgctgca gaataaaaca aattataaac atgtggcagg aggtgggacg agcaatgtat
     1261 gcccctccca ttgcaggaaa cataacatgt atatcaaata tcacaggact actattgaca
     1321 agggatggag gaaaaaacaa tacggagaca ttcagacctg gaggaggaaa tatgaaggac
     1381 aattggagaa gtgaattata taaatataaa gtggtagaag ttaagccatt aggagtagca
     1441 cccactaatg caagaaggag agtggtggag agagaaaaaa gagcagtggg aatgggagct
     1501 gtgttccttg ggttcttggg agcggcagga agcactatgg gcgcagcatc aataacgctg
     1561 acggtacagg ccagacaatt attgtctggt atagtgcaac agcaaagcaa tttgctgaag
     1621 gctatagagg ctcaacagca tatgttgaaa ctcacggtct ggggcattaa acagctccag
     1681 gcaagagtcc tggccttgga aagataccta aaggatcaac agctcctagg gatgtggggc
     1741 tgctctggaa aactcatctg caccactaat gtatattgga actctagttg gagtaataaa
     1801 acttatggtg atatttggga taacatgacc tggatgcagt gggagagaga aattagcaat
     1861 tatacagaaa taatatatga attgcttgaa gaatcacaaa accagcagga aaagaatgaa
     1921 caagatttac tagcattgga cagatggaac agtctgtgga attggtttaa cataacaaat
     1981 tggctgtggt atataaaaat attcataatg atagtaggag gcttgatagg tttaagaata
     2041 atttttgctg tgctttcttt agtaaataga gttaggcagg gatactcacc tctgtcgttg
     2101 cagaccctcc tcccaacccc acggggaccc gccaggcccg aaggaataga agaagaaggt
     2161 ggagagcaag gcagagacag atccattcga ttgctgaccg gattgtcaga acttatctgg
     2221 gacgacctga ggaacctgtg cctcttcagc taccaccact tgagagactt aatcttaatt
     2281 gcagcgagga ttgtgcaact tctgggacgc agggggtggg aagccctcaa atatctttgg
     2341 aacatcctcc agtattggat ccaggaactg aagaatagtg ctgcaatagc agtagcctac
     2401 ctacaatatg ggtggagcta tttccatgag gcggtccaag ccggctggag atctgcgaca
     2461 gagactcttg cgggcgcgtg gggagactta tgggagactc ttaggagagg tggaagatgg
     2521 atcctcgcaa tccctaggag gattagacaa gggcttgagc tcactctctt gtga
//
LOCUS       seq25_w1                2574 bp    RNA     linear   SYN 03-MAY-2023
DEFINITION  [Simian-
            Human_immunodeficiency_virus]_[virus_isolate_RM5593_w1]_envelope_gl
            ycoprotein_(env)_and_vpu_protein_(vpu)_genes,_partial_cds.
ACCESSION   
VERSION
KEYWORDS    .
SOURCE      Simian-Human immunodeficiency virus
  ORGANISM  Simian-Human immunodeficiency virus
            Viruses; Riboviria; Pararnavirae; Artverviricota; Revtraviricetes;
            Ortervirales; Retroviridae; Orthoretrovirinae; Lentivirus; Primate
            lentivirus group.
REFERENCE   1  (bases 1 to 2574)
  AUTHORS   Bauer,A., Lindemuth,E., Marino,F.E., Krause,R., Joy,J.,
            Docken,S.S., Mallick,S., McCormick,K., Holt,C., Georgiev,I.,
            Felber,B., Keele,B.F., Veazey,R., Davenport,M.P., Li,H., Shaw,G.M.
            and Bar,K.J.
  TITLE     Adaptation of a transmitted/founder simian-human immunodeficiency
            virus 1 for enhanced replication in rhesus macaques
  JOURNAL   Unpublished
REFERENCE   2  (bases 1 to 2574)
  AUTHORS   Bauer,A., Lindemuth,E., Marino,F.E., Krause,R., Joy,J.,
            Docken,S.S., Mallick,S., McCormick,K., Holt,C., Georgiev,I.,
            Felber,B., Keele,B.F., Veazey,R., Davenport,M.P., Li,H., Shaw,G.M.
            and Bar,K.J.
  TITLE     Direct Submission
  JOURNAL   Submitted (03-MAY-2023) Infectious Diseases, University of
            Pennsylvania, 3610 Hamilton Walk, Philadelphia, PA 19104, USA
COMMENT     Bankit Comment: LocalID:seq25_w1
            Bankit Comment: BankIt2700165
            Bankit Comment: FeatPropSourceSeq:seq1_w1
            
            ##Assembly-Data-START##
            Assembly Method       :: Geneious Prime v. 2023.1.2
            Sequencing Technology :: Illumina
            ##Assembly-Data-END##
FEATURES             Location/Qualifiers
     source          1..2574
                     /organism="Simian-Human immunodeficiency virus"
                     /mol_type="other RNA"
                     /strain="CAP256SU"
                     /host="Macaca Mulatta"
                     /db_xref="taxon:57667"
                     /country="USA"
                     /collection_date="01-Jun-2020"
     gene            1..2574
                     /gene="env"
     CDS             1..2574
                     /gene="env"
                     /codon_start=1
                     /product="envelope glycoprotein"
                     /translation="MRVMGIQRNYPQWWIWSMLGFWMLMICNGMWVTVYYGVPVWKEA
                     KTTLFCASDAKAYEKEVHNVWATHACVPTDPNPQEMVLKNVTENFNMWKNDMVDQMHE
                     DVISLWDQSLKPCVKLTPLCVTLNCTNATASNSSIIEGMKNCSFNITTELRDKREKKN
                     ALFYKLDIVQLDGNSSQYRLINCNTSVITQACPKVSFDPIPIHYCAPAGYAILKCNNK
                     TFTGTGPCNNVSTVQCTHGIKPVVSTQLLLNGSLAEGEIIIRSENITNNVKTIIVHLN
                     ESVKIECTRPNNNTRTSIRIGPGQAFYATGQVIGDIREAHCNISESKWNETLQRVSKK
                     LKEYFPHKNITFQPSSGGDLEITTHHFNCGGEFFYCNTSSLFNRTYMANSTDMANSTE
                     TNSTRTITIHCRIKQIINMWQEVGRAMYAPPIAGNITCISNITGLLLTRDGGKNNTET
                     FRPGGGNMKDNWRSELYKYKVVEVKPLGVAPTNARRRVVEREKRAVGMGAVFLGFLGV
                     AGSTMGAASITLTVQARQLLSGIVQQQSNLLKAIEAQQHMLKLTVWGIKQLQARVLAL
                     ERYLKDQQLLGMWGCSGKLICTTNVYWNSSWSNKTYGDIWDNMTWMQWEREISNYTEI
                     IYELLEESQNQQEKNEQDLLALDRWNSLWNWFNITNWLWYIKIFIMIVGGLIGLRIIF
                     AVLSLVNRVRQGYSPLSLQTLLPTPRGPARPEGIEEEGGEQGRDRSIRLLTGLSELIW
                     DDLRNLCLFSYHHLRDLILIAARIVQLLGRRGWEALKYLWNILQYWIQELKNSAAIAV
                     AYLQYGWSYFHEAVQAGWRSATETLAGAWGDLWETLRRGGRWILAIPRRIRQGLELTL
                     L"
BASE COUNT      898 a    445 c    606 g    625 t
ORIGIN      
        1 atgagagtga tggggataca gaggaattat ccacaatggt ggatatggag catgttaggc
       61 ttttggatgc taatgatttg taatgggatg tgggtcacag tctactatgg ggtacctgtg
      121 tggaaagaag caaaaactac tctattttgt gcatcagatg ctaaagcata tgagaaagaa
      181 gtgcataatg tctgggctac acatgcctgt gtacccacag accccaatcc acaagaaatg
      241 gttttaaaaa atgtaacaga aaatttcaac atgtggaaaa atgacatggt ggatcagatg
      301 catgaagatg taattagttt atgggatcaa agcctcaagc catgtgtaaa gttgacccca
      361 ctctgtgtca ctctaaactg taccaatgct actgccagca atagcagtat aatagaggga
      421 atgaaaaatt gctctttcaa tataaccaca gaattaagag ataagagaga gaaaaagaat
      481 gcactttttt ataaacttga tatagtacaa ctagatggca actctagtca gtatagatta
      541 ataaattgta atacctcagt cataacacaa gcctgtccaa aggtctcttt tgacccaatt
      601 cctatacatt attgtgctcc agctggttat gcgattctaa agtgtaataa taagacattc
      661 actggaacag gaccgtgtaa taatgtcagc acagtacaat gtacacatgg aattaagcca
      721 gtggtttcaa ctcaactatt gttaaatggt agcctagcag aaggagagat aataattaga
      781 tctgaaaata taacaaacaa tgtcaaaaca ataatagtac atctcaatga atctgtaaag
      841 attgagtgta cgagacccaa taataataca agaacaagta taagaatagg accaggacaa
      901 gcattttatg caacaggaca agtaatagga gacataagag aagcacattg taacattagt
      961 gaaagtaaat ggaatgaaac tttacaaagg gtaagtaaaa aattaaaaga atacttccct
     1021 cataagaata taacatttca accatcctca ggaggggacc tagaaattac aacacatcac
     1081 tttaattgtg gaggagaatt tttctattgc aatacatcaa gcctgtttaa taggacatat
     1141 atggctaata gtacagatat ggctaatagt acagaaacta acagtacacg aaccatcaca
     1201 atccactgca gaataaaaca aattataaac atgtggcagg aggtgggacg agcaatgtat
     1261 gcccctccca ttgcaggaaa cataacatgt atatcaaata tcacaggact actattgaca
     1321 agggatggag gaaaaaacaa tacggagaca ttcagacctg gaggaggaaa tatgaaggac
     1381 aattggagaa gtgaattata taaatataaa gtggtagaag ttaagccatt aggagtagca
     1441 cccactaatg caagaaggag agtggtggag agagaaaaaa gagcagtggg aatgggagct
     1501 gtgttccttg ggttcttggg agtggcagga agcactatgg gcgcagcatc aataacgctg
     1561 acggtacagg ccagacaatt attgtctggt atagtgcaac agcaaagcaa tttgctgaag
     1621 gctatagagg ctcaacagca tatgttgaaa ctcacggtct ggggcattaa acagctccag
     1681 gcaagagtcc tggccttgga aagataccta aaggatcaac agctcctagg gatgtggggc
     1741 tgctctggaa aactcatctg caccactaat gtatattgga actctagttg gagtaataaa
     1801 acttatggtg atatttggga taacatgacc tggatgcagt gggagagaga aattagcaat
     1861 tatacagaaa taatatatga attgcttgaa gaatcacaaa accagcagga aaagaatgaa
     1921 caagatttac tagcattgga cagatggaac agtctgtgga attggtttaa cataacaaat
     1981 tggctgtggt atataaaaat attcataatg atagtaggag gcttgatagg tttaagaata
     2041 atttttgctg tgctttcttt agtaaataga gttaggcagg gatactcacc tctgtcgttg
     2101 cagaccctcc tcccaacccc acggggaccc gccaggcccg aaggaataga agaagaaggt
     2161 ggagagcaag gcagagacag atccattcga ttgctgaccg gattgtcaga acttatctgg
     2221 gacgacctga ggaacctgtg cctcttcagc taccaccact tgagagactt aatcttaatt
     2281 gcagcgagga ttgtgcaact tctgggacgc agggggtggg aagccctcaa atatctttgg
     2341 aacatcctcc agtattggat ccaggaactg aagaatagtg ctgcaatagc agtagcctac
     2401 ctacaatatg ggtggagcta tttccatgag gcggtccaag ccggctggag atctgcgaca
     2461 gagactcttg cgggcgcgtg gggagactta tgggagactc ttaggagagg tggaagatgg
     2521 atcctcgcaa tccctaggag gattagacaa gggcttgagc tcactctctt gtga
//
LOCUS       seq26_w1                2574 bp    RNA     linear   SYN 03-MAY-2023
DEFINITION  [Simian-
            Human_immunodeficiency_virus]_[virus_isolate_RM5593_w1]_envelope_gl
            ycoprotein_(env)_and_vpu_protein_(vpu)_genes,_partial_cds.
ACCESSION   
VERSION
KEYWORDS    .
SOURCE      Simian-Human immunodeficiency virus
  ORGANISM  Simian-Human immunodeficiency virus
            Viruses; Riboviria; Pararnavirae; Artverviricota; Revtraviricetes;
            Ortervirales; Retroviridae; Orthoretrovirinae; Lentivirus; Primate
            lentivirus group.
REFERENCE   1  (bases 1 to 2574)
  AUTHORS   Bauer,A., Lindemuth,E., Marino,F.E., Krause,R., Joy,J.,
            Docken,S.S., Mallick,S., McCormick,K., Holt,C., Georgiev,I.,
            Felber,B., Keele,B.F., Veazey,R., Davenport,M.P., Li,H., Shaw,G.M.
            and Bar,K.J.
  TITLE     Adaptation of a transmitted/founder simian-human immunodeficiency
            virus 1 for enhanced replication in rhesus macaques
  JOURNAL   Unpublished
REFERENCE   2  (bases 1 to 2574)
  AUTHORS   Bauer,A., Lindemuth,E., Marino,F.E., Krause,R., Joy,J.,
            Docken,S.S., Mallick,S., McCormick,K., Holt,C., Georgiev,I.,
            Felber,B., Keele,B.F., Veazey,R., Davenport,M.P., Li,H., Shaw,G.M.
            and Bar,K.J.
  TITLE     Direct Submission
  JOURNAL   Submitted (03-MAY-2023) Infectious Diseases, University of
            Pennsylvania, 3610 Hamilton Walk, Philadelphia, PA 19104, USA
COMMENT     Bankit Comment: LocalID:seq26_w1
            Bankit Comment: BankIt2700165
            Bankit Comment: FeatPropSourceSeq:seq1_w1
            
            ##Assembly-Data-START##
            Assembly Method       :: Geneious Prime v. 2023.1.2
            Sequencing Technology :: Illumina
            ##Assembly-Data-END##
FEATURES             Location/Qualifiers
     source          1..2574
                     /organism="Simian-Human immunodeficiency virus"
                     /mol_type="other RNA"
                     /strain="CAP256SU"
                     /host="Macaca Mulatta"
                     /db_xref="taxon:57667"
                     /country="USA"
                     /collection_date="01-Jun-2020"
     gene            1..2574
                     /gene="env"
     CDS             1..2574
                     /gene="env"
                     /codon_start=1
                     /product="envelope glycoprotein"
                     /translation="MRVMGIQRNYPQWWIWSMLGFWMLMICNGMWVTVYYGVPVWKEA
                     KTTLFCASDAKAYEKEVHNVWATHACVPTDPNPQEMVLKNVTENFNMWKNDMVDQMHE
                     DVISLWDQSLKPCVKLTPLCVTLNCTNATASNSSIIEGMKNCSFNITTELRDKREKKN
                     ALFYKLDIVQLDGNSSQYRLINCNTSVITQACPKVSFDPIPIHYCAPAGYAILKCNNK
                     TFTGTGPCNNVSTVQCTHGIKPVISTQLLLNGSLAEGEIIIRSENITNNVKTIIVHLN
                     ESVKIGCTRPNNNTRTSIRIGPGQAFYATGQVIGDIREAHCNISESKWNETLQRVSKK
                     LKEYFPHKNITFQPSSGGDLEITTHHFNCGGEFFYCNTSSLFNRTYMANSTDMANSTE
                     TNSTRTITIRCRIKQIINMWQEVGRAMYAPPIAGNITCISNITGLLLTRDGGKNNTET
                     FRPGGGNMKDNWRSELYKYKVVEVKPLGVAPTNARRRVVEREKRAVGMGAVFLGFLGA
                     AGSTMGAASITLTVQARQLLSGIVQQQSNLLKAIEAQQHMLKLTVWGIKQLQARVLAL
                     ERYLKDQQLLGMWGCSGKLICTTNVYWNSSWSNKTYGDIWDNMTWMQWEREISNYTEI
                     IYELLEESQNQQEKNEQDLLALDRWNSLWNWFNITNWLWYIKIFIMIVGGLIGLRIIF
                     AVLSLVNRVRQGYSPLSLQTLLPTPRGPARPEGIEEEGGEQGRDRSIRLLTGLSELIW
                     DDLRNLCLFSYHHLRDLILIAARIVQLLGRRGWEALKYLWNILQYWIQELKNSAAIAV
                     AYLQYGWSYFHEAVQAGWRSATETLAGAWGDLWETLRRGGRWILAIPRRIRQGLELTL
                     L"
BASE COUNT      897 a    446 c    607 g    624 t
ORIGIN      
        1 atgagagtga tggggataca gaggaattat ccacaatggt ggatatggag catgttaggc
       61 ttttggatgc taatgatttg taatgggatg tgggtcacag tctactatgg ggtacctgtg
      121 tggaaagaag caaaaactac tctattttgt gcatcagatg ctaaagcata tgagaaagaa
      181 gtgcataatg tctgggctac acatgcctgt gtacccacag accccaatcc acaagaaatg
      241 gttttaaaaa atgtaacaga aaatttcaac atgtggaaaa atgacatggt ggatcagatg
      301 catgaagatg taattagttt atgggatcaa agcctcaagc catgtgtaaa gttgacccca
      361 ctctgtgtca ctctaaactg taccaatgct actgccagca atagcagtat aatagaggga
      421 atgaaaaatt gctctttcaa tataaccaca gaattaagag ataagagaga gaaaaagaat
      481 gcactttttt ataaacttga tatagtacaa ctagatggca actctagtca gtatagatta
      541 ataaattgta atacctcagt cataacacaa gcctgtccaa aggtctcttt tgacccaatt
      601 cctatacatt attgtgctcc agctggttat gcgattctaa agtgtaataa taagacattc
      661 actggaacag gaccgtgtaa taatgtcagc acagtacaat gtacacatgg aattaagcca
      721 gtgatttcaa ctcaactatt gttaaatggt agcctagcag aaggagagat aataattaga
      781 tctgaaaata taacaaacaa tgtcaaaaca ataatagtac atctcaatga atctgtaaag
      841 attgggtgta cgagacccaa taataataca agaacaagta taagaatagg accaggacaa
      901 gcattttatg caacaggaca agtaatagga gacataagag aagcacattg taacattagt
      961 gaaagtaaat ggaatgaaac tttacaaagg gtaagtaaaa aattaaaaga atacttccct
     1021 cataagaata taacatttca accatcctca ggaggggacc tagaaattac aacacatcac
     1081 tttaattgtg gaggagaatt tttctattgc aatacatcaa gcctgtttaa taggacatat
     1141 atggctaata gtacagatat ggctaatagt acagaaacta acagtacacg aaccatcaca
     1201 atccgctgca gaataaaaca aattataaac atgtggcagg aggtgggacg agcaatgtat
     1261 gcccctccca ttgcaggaaa cataacatgt atatcaaata tcacaggact actattgaca
     1321 agggatggag gaaaaaacaa tacggagaca ttcagacctg gaggaggaaa tatgaaggac
     1381 aattggagaa gtgaattata taaatataaa gtggtagaag ttaagccatt aggagtagca
     1441 cccactaatg caagaaggag agtggtggag agagaaaaaa gagcagtggg aatgggagct
     1501 gtgttccttg ggttcttggg agcggcagga agcactatgg gcgcagcatc aataacgctg
     1561 acggtacagg ccagacaatt attgtctggt atagtgcaac agcaaagcaa tttgctgaag
     1621 gctatagagg ctcaacagca tatgttgaaa ctcacggtct ggggcattaa acagctccag
     1681 gcaagagtcc tggccttgga aagataccta aaggatcaac agctcctagg gatgtggggc
     1741 tgctctggaa aactcatctg caccactaat gtatattgga actctagttg gagtaataaa
     1801 acttatggtg atatttggga taacatgacc tggatgcagt gggagagaga aattagcaat
     1861 tatacagaaa taatatatga attgcttgaa gaatcacaaa accagcagga aaagaatgaa
     1921 caagatttac tagcattgga cagatggaac agtctgtgga attggtttaa cataacaaat
     1981 tggctgtggt atataaaaat attcataatg atagtaggag gcttgatagg tttaagaata
     2041 atttttgctg tgctttcttt agtaaataga gttaggcagg gatactcacc tctgtcgttg
     2101 cagaccctcc tcccaacccc acggggaccc gccaggcccg aaggaataga agaagaaggt
     2161 ggagagcaag gcagagacag atccattcga ttgctgaccg gattgtcaga acttatctgg
     2221 gacgacctga ggaacctgtg cctcttcagc taccaccact tgagagactt aatcttaatt
     2281 gcagcgagga ttgtgcaact tctgggacgc agggggtggg aagccctcaa atatctttgg
     2341 aacatcctcc agtattggat ccaggaactg aagaatagtg ctgcaatagc agtagcctac
     2401 ctacaatatg ggtggagcta tttccatgag gcggtccaag ccggctggag atctgcgaca
     2461 gagactcttg cgggcgcgtg gggagactta tgggagactc ttaggagagg tggaagatgg
     2521 atcctcgcaa tccctaggag gattagacaa gggcttgagc tcactctctt gtga
//
LOCUS       seq27_w1                2574 bp    RNA     linear   SYN 03-MAY-2023
DEFINITION  [Simian-
            Human_immunodeficiency_virus]_[virus_isolate_RM5593_w1]_envelope_gl
            ycoprotein_(env)_and_vpu_protein_(vpu)_genes,_partial_cds.
ACCESSION   
VERSION
KEYWORDS    .
SOURCE      Simian-Human immunodeficiency virus
  ORGANISM  Simian-Human immunodeficiency virus
            Viruses; Riboviria; Pararnavirae; Artverviricota; Revtraviricetes;
            Ortervirales; Retroviridae; Orthoretrovirinae; Lentivirus; Primate
            lentivirus group.
REFERENCE   1  (bases 1 to 2574)
  AUTHORS   Bauer,A., Lindemuth,E., Marino,F.E., Krause,R., Joy,J.,
            Docken,S.S., Mallick,S., McCormick,K., Holt,C., Georgiev,I.,
            Felber,B., Keele,B.F., Veazey,R., Davenport,M.P., Li,H., Shaw,G.M.
            and Bar,K.J.
  TITLE     Adaptation of a transmitted/founder simian-human immunodeficiency
            virus 1 for enhanced replication in rhesus macaques
  JOURNAL   Unpublished
REFERENCE   2  (bases 1 to 2574)
  AUTHORS   Bauer,A., Lindemuth,E., Marino,F.E., Krause,R., Joy,J.,
            Docken,S.S., Mallick,S., McCormick,K., Holt,C., Georgiev,I.,
            Felber,B., Keele,B.F., Veazey,R., Davenport,M.P., Li,H., Shaw,G.M.
            and Bar,K.J.
  TITLE     Direct Submission
  JOURNAL   Submitted (03-MAY-2023) Infectious Diseases, University of
            Pennsylvania, 3610 Hamilton Walk, Philadelphia, PA 19104, USA
COMMENT     Bankit Comment: LocalID:seq27_w1
            Bankit Comment: BankIt2700165
            Bankit Comment: FeatPropSourceSeq:seq1_w1
            
            ##Assembly-Data-START##
            Assembly Method       :: Geneious Prime v. 2023.1.2
            Sequencing Technology :: Illumina
            ##Assembly-Data-END##
FEATURES             Location/Qualifiers
     source          1..2574
                     /organism="Simian-Human immunodeficiency virus"
                     /mol_type="other RNA"
                     /strain="CAP256SU"
                     /host="Macaca Mulatta"
                     /db_xref="taxon:57667"
                     /country="USA"
                     /collection_date="01-Jun-2020"
     gene            1..2574
                     /gene="env"
     CDS             1..2574
                     /gene="env"
                     /codon_start=1
                     /product="envelope glycoprotein"
                     /translation="MRVMGIQRNYPQWWIWSMLGFWMLMICNGMWVTVYYGVPVWKEA
                     KTTLFCASDAKAYEKEVHNVWATHACVPTDPNPQEMVLKNVTENFNMWKNDMVDQMHE
                     DVISLWDQSLKPCVKLTPLCVTLNCTNATASNSSIIEGMKNCSFNITTELRDKREKKN
                     ALFYKLDIVQLDGNSSQYRLINCNTSVITQACPKVSFDPIPIHYCAPAGYAILKCNNK
                     TFTGTGPCNNVSTVQCTHGIKPVISTQLLLNGSLAEGEIIIRSENITNNVKTIIVHLN
                     ESVKIECTRPNNNTRTSIRIGPGQAFYATGQVIGDIREAHCNISESKWNETLQRVSKK
                     LKEYFPHKNITFQPSSGGDLEITTHHFNCGGEFFYCNTSSLFNRTYMANSTDMANSTE
                     TNSTRTITIHCRIKQIINMWQEVGRAMYAPPIAGNITCISNITGLLLTRDGGKNNTET
                     FRPGGGNMKDNWRSELYKYKVVEVKPLGVAPTNARRRVVEREKRAVGMGAVFLGFLGA
                     AGSTMGAASITLTVQARQLLSGIVQQQSNLLKAIEAQQHMLKLTVWGIKQLQARVLAL
                     ERYLKDQQLLGMWGCSGKLICTTNVYWNSSWSNKTYGDIWDNMTWMQWEREISNYTEI
                     IYELLEESQNQQEKNEQDLLALDRWNSLWNWFNITNWLWYIKIFIMIVGGLIGLRIIF
                     AVLSLVNRVRQGYSPLSLQTLLPTPRGPARPEGIEEEGGEQGRDRSIRLLTGLSELIW
                     DDLRNLCLFSYHHLRDLILIAARIVQLLGRRGWEALKYLWNILQYWIQELKNSAAIAV
                     AYLQYGWSYFHEAVQAGWRSATETLAGAWGDLWETLRRGGRWILAIPRRIRQGLELTL
                     L"
BASE COUNT      899 a    446 c    605 g    624 t
ORIGIN      
        1 atgagagtga tggggataca gaggaattat ccacaatggt ggatatggag catgttaggc
       61 ttttggatgc taatgatttg taatgggatg tgggtcacag tctactatgg ggtacctgtg
      121 tggaaagaag caaaaactac tctattttgt gcatcagatg ctaaagcata tgagaaagaa
      181 gtgcataatg tctgggctac acatgcctgt gtacccacag accccaatcc acaagaaatg
      241 gttttaaaaa atgtaacaga aaatttcaac atgtggaaaa atgacatggt ggatcagatg
      301 catgaagatg taattagttt atgggatcaa agcctcaagc catgtgtaaa gttgacccca
      361 ctctgtgtca ctctaaactg taccaatgct actgccagca atagcagtat aatagaggga
      421 atgaaaaatt gctctttcaa tataaccaca gaattaagag ataagagaga gaaaaagaat
      481 gcactttttt ataaacttga tatagtacaa ctagatggca actctagtca gtatagatta
      541 ataaattgta atacctcagt cataacacaa gcctgtccaa aggtctcttt tgacccaatt
      601 cctatacatt attgtgctcc agctggttat gcgattctaa agtgtaataa taagacattc
      661 actggaacag gaccgtgtaa taatgtcagc acagtacaat gtacacatgg aattaagcca
      721 gtgatttcaa ctcaactatt gttaaatggt agcctagcag aaggagagat aataattaga
      781 tctgaaaata taacaaacaa tgtcaaaaca ataatagtac atctcaatga atctgtaaag
      841 attgagtgta cgagacccaa taataataca agaacaagta taagaatagg accaggacaa
      901 gcattttatg caacaggaca agtaatagga gacataagag aagcacattg taacattagt
      961 gaaagtaaat ggaatgaaac tttacaaagg gtaagtaaaa aattaaaaga atacttccct
     1021 cataagaata taacatttca accatcctca ggaggggacc tagaaattac aacacatcac
     1081 tttaattgtg gaggagaatt tttctattgc aatacatcaa gcctgtttaa taggacatat
     1141 atggctaata gtacagatat ggctaatagt acagaaacta acagtacacg aaccatcaca
     1201 atccactgca gaataaaaca aattataaac atgtggcagg aggtgggacg agcaatgtat
     1261 gcccctccca ttgcaggaaa cataacatgt atatcaaata tcacaggact actattgaca
     1321 agggatggag gaaaaaacaa tacggagaca ttcagacctg gaggaggaaa tatgaaggac
     1381 aattggagaa gtgaattata taaatataaa gtggtagaag ttaagccatt aggagtagca
     1441 cccactaatg caagaaggag agtggtggag agagaaaaaa gagcagtggg aatgggagct
     1501 gtgttccttg ggttcttggg agcggcagga agcactatgg gcgcagcatc aataacgctg
     1561 acggtacagg ccagacaatt attgtctggt atagtgcaac agcaaagcaa tttgctgaag
     1621 gctatagagg ctcaacagca tatgttgaaa ctcacggtct ggggcattaa acagctccag
     1681 gcaagagtcc tggccttgga aagataccta aaggatcaac agctcctagg gatgtggggc
     1741 tgctctggaa aactcatctg caccactaat gtatattgga actctagttg gagtaataaa
     1801 acttatggtg atatttggga taacatgacc tggatgcagt gggagagaga aattagcaat
     1861 tatacagaaa taatatatga attgcttgaa gaatcacaaa accagcagga aaagaatgaa
     1921 caagatttac tagcattgga cagatggaac agtctgtgga attggtttaa cataacaaat
     1981 tggctgtggt atataaaaat attcataatg atagtaggag gcttgatagg tttaagaata
     2041 atttttgctg tgctttcttt agtaaataga gttaggcagg gatactcacc tctgtcgttg
     2101 cagaccctcc tcccaacccc acggggaccc gccaggcccg aaggaataga agaagaaggt
     2161 ggagagcaag gcagagacag atccattcga ttgctgaccg gattgtcaga acttatctgg
     2221 gacgacctga ggaacctgtg cctcttcagc taccaccact tgagagactt aatcttaatt
     2281 gcagcgagga ttgtgcaact tctgggacgc agggggtggg aagccctcaa atatctttgg
     2341 aacatcctcc agtattggat ccaggaactg aagaatagtg ctgcaatagc agtagcctac
     2401 ctacaatatg ggtggagcta tttccatgag gcggtccaag ccggctggag atctgcgaca
     2461 gagactcttg cgggcgcgtg gggagactta tgggagactc ttaggagagg tggaagatgg
     2521 atcctcgcaa tccctaggag gattagacaa gggcttgagc tcactctctt gtga
//
LOCUS       seq28_w1                2574 bp    RNA     linear   SYN 03-MAY-2023
DEFINITION  [Simian-
            Human_immunodeficiency_virus]_[virus_isolate_RM5593_w1]_envelope_gl
            ycoprotein_(env)_and_vpu_protein_(vpu)_genes,_partial_cds.
ACCESSION   
VERSION
KEYWORDS    .
SOURCE      Simian-Human immunodeficiency virus
  ORGANISM  Simian-Human immunodeficiency virus
            Viruses; Riboviria; Pararnavirae; Artverviricota; Revtraviricetes;
            Ortervirales; Retroviridae; Orthoretrovirinae; Lentivirus; Primate
            lentivirus group.
REFERENCE   1  (bases 1 to 2574)
  AUTHORS   Bauer,A., Lindemuth,E., Marino,F.E., Krause,R., Joy,J.,
            Docken,S.S., Mallick,S., McCormick,K., Holt,C., Georgiev,I.,
            Felber,B., Keele,B.F., Veazey,R., Davenport,M.P., Li,H., Shaw,G.M.
            and Bar,K.J.
  TITLE     Adaptation of a transmitted/founder simian-human immunodeficiency
            virus 1 for enhanced replication in rhesus macaques
  JOURNAL   Unpublished
REFERENCE   2  (bases 1 to 2574)
  AUTHORS   Bauer,A., Lindemuth,E., Marino,F.E., Krause,R., Joy,J.,
            Docken,S.S., Mallick,S., McCormick,K., Holt,C., Georgiev,I.,
            Felber,B., Keele,B.F., Veazey,R., Davenport,M.P., Li,H., Shaw,G.M.
            and Bar,K.J.
  TITLE     Direct Submission
  JOURNAL   Submitted (03-MAY-2023) Infectious Diseases, University of
            Pennsylvania, 3610 Hamilton Walk, Philadelphia, PA 19104, USA
COMMENT     Bankit Comment: LocalID:seq28_w1
            Bankit Comment: BankIt2700165
            Bankit Comment: FeatPropSourceSeq:seq1_w1
            
            ##Assembly-Data-START##
            Assembly Method       :: Geneious Prime v. 2023.1.2
            Sequencing Technology :: Illumina
            ##Assembly-Data-END##
FEATURES             Location/Qualifiers
     source          1..2574
                     /organism="Simian-Human immunodeficiency virus"
                     /mol_type="other RNA"
                     /strain="CAP256SU"
                     /host="Macaca Mulatta"
                     /db_xref="taxon:57667"
                     /country="USA"
                     /collection_date="01-Jun-2020"
     gene            1..2574
                     /gene="env"
     CDS             1..2574
                     /gene="env"
                     /codon_start=1
                     /product="envelope glycoprotein"
                     /translation="MRVMGIQRNYPQWWIWSMLGFWMLMICNGMWVTVYYGVPVWKEA
                     KTTLFCASDAKAYEKEVHNVWATHACVPTDPNPQEMVLKNVTENFNMWKNDMVDQMHE
                     DVISLWDQSLKPCVKLTPLCVTLNCTNATASNSSIIEGMKNCSFNITTELRDKREKKN
                     ALFYKLDIVQLDGNSSQYRLINCNTSVITQACPKVSFDPIPIHYCAPAGYAILKCNNK
                     TFTGTGPCNNVSTVQCTHGIKPVISTQLLLNGSLAEGEIIIRSENITNNVKTIIVHLN
                     ESVKIECTRPNNNTRTSIRIGPGQAFYATGQVIGDIREAHCNISESKWNETLQRVSKK
                     LKEYFPHKNITFQPSSGGDLEITTHHFNCGGEFFYCNTSSLFNRTYMANSTDMANSTE
                     TNSTRTITIHCRIKQIINMWQEVGRAMYAPPIAGNITCISNITGLLLTRDGGKNNTET
                     FRPGGGNMKDNWRSELYKYKVVEVKPLGVAPTNARRRVVEREKRAVGMGAVFLGFLGA
                     AGSTMGAASITLTVQARQLLSGIVQQQSNLLKAIEAQQHMLKLTVWGIKQLQARVLAL
                     ERYLKDQQLLGMWGCSGKLICTTNVYWNSSWSNKTYGDIWDNMTWMQWEREISNYTEI
                     IYELLEESQNQQEKNEQDLLALDRWNSLWNWFNITNWLWYIKIFIMIVGGLIGLRIIF
                     AVLSLVNRVRQGYSPLSLQTLLPTPRGPARPEGIEEEGGEQGRDRSIRLLTGLSELIW
                     DDLRNLCLFSYHHLRDLILIAARIVQLLGRRGWEALKYLWNILQYWIQELKNSAAIAV
                     AYLQYGWSYFHEAVQAGWRSATETLAGAWGDLWETLRRGGRWILAIPRRIRQGLELTL
                     L"
BASE COUNT      899 a    446 c    605 g    624 t
ORIGIN      
        1 atgagagtga tggggataca gaggaattat ccacaatggt ggatatggag catgttaggc
       61 ttttggatgc taatgatttg taatgggatg tgggtcacag tctactatgg ggtacctgtg
      121 tggaaagaag caaaaactac tctattttgt gcatcagatg ctaaagcata tgagaaagaa
      181 gtgcataatg tctgggctac acatgcctgt gtacccacag accccaatcc acaagaaatg
      241 gttttaaaaa atgtaacaga aaatttcaac atgtggaaaa atgacatggt ggatcagatg
      301 catgaagatg taattagttt atgggatcaa agcctcaagc catgtgtaaa gttgacccca
      361 ctctgtgtca ctctaaactg taccaatgct actgccagca atagcagtat aatagaggga
      421 atgaaaaatt gctctttcaa tataaccaca gaattaagag ataagagaga gaaaaagaat
      481 gcactttttt ataaacttga tatagtacaa ctagatggca actctagtca gtatagatta
      541 ataaattgta atacctcagt cataacacaa gcctgtccaa aggtctcttt tgacccaatt
      601 cctatacatt attgtgctcc agctggttat gcgattctaa agtgtaataa taagacattc
      661 actggaacag gaccgtgtaa taatgtcagc acagtacaat gtacacatgg aattaagcca
      721 gtgatttcaa ctcaactatt gttaaatggt agcctagcag aaggagagat aataattaga
      781 tctgaaaata taacaaacaa tgtcaaaaca ataatagtac atctcaatga atctgtaaag
      841 attgagtgta cgagacccaa taataataca agaacaagta taagaatagg accaggacaa
      901 gcattttatg caacaggaca agtaatagga gacataagag aagcacattg taacattagt
      961 gaaagtaaat ggaatgaaac tttacaaagg gtaagtaaaa aattaaaaga atacttccct
     1021 cataagaata taacatttca accatcctca ggaggggacc tagaaattac aacacatcac
     1081 tttaattgtg gaggagaatt tttctattgc aatacatcaa gcctgtttaa taggacatat
     1141 atggctaata gtacagatat ggctaatagt acagaaacta acagtacacg aaccatcaca
     1201 atccactgca gaataaaaca aattataaac atgtggcagg aggtgggacg agcaatgtat
     1261 gcccctccca ttgcaggaaa cataacatgt atatcaaata tcacaggact actattgaca
     1321 agggatggag gaaaaaacaa tacggagaca ttcagacctg gaggaggaaa tatgaaggac
     1381 aattggagaa gtgaattata taaatataaa gtggtagaag ttaagccatt aggagtagca
     1441 cccactaatg caagaaggag agtggtggag agagaaaaaa gagcagtggg aatgggagct
     1501 gtgttccttg ggttcttggg agcggcagga agcactatgg gcgcagcatc aataacgctg
     1561 acggtacagg ccagacaatt attgtctggt atagtgcaac agcaaagcaa tttgctgaag
     1621 gctatagagg ctcaacagca tatgttgaaa ctcacggtct ggggcattaa acagctccag
     1681 gcaagagtcc tggccttgga aagataccta aaggatcaac agctcctagg gatgtggggc
     1741 tgctctggaa aactcatctg caccactaat gtatattgga actctagttg gagtaataaa
     1801 acttatggtg atatttggga taacatgacc tggatgcagt gggagagaga aattagcaat
     1861 tatacagaaa taatatatga attgcttgaa gaatcacaaa accagcagga aaagaatgaa
     1921 caagatttac tagcattgga cagatggaac agtctgtgga attggtttaa cataacaaat
     1981 tggctgtggt atataaaaat attcataatg atagtaggag gcttgatagg tttaagaata
     2041 atttttgctg tgctttcttt agtaaataga gttaggcagg gatactcacc tctgtcgttg
     2101 cagaccctcc tcccaacccc acggggaccc gccaggcccg aaggaataga agaagaaggt
     2161 ggagagcaag gcagagacag atccattcga ttgctgaccg gattgtcaga acttatctgg
     2221 gacgacctga ggaacctgtg cctcttcagc taccaccact tgagagactt aatcttaatt
     2281 gcagcgagga ttgtgcaact tctgggacgc agggggtggg aagccctcaa atatctttgg
     2341 aacatcctcc agtattggat ccaggaactg aagaatagtg ctgcaatagc agtagcctac
     2401 ctacaatatg ggtggagcta tttccatgag gcggtccaag ccggctggag atctgcgaca
     2461 gagactcttg cgggcgcgtg gggagactta tgggagactc ttaggagagg tggaagatgg
     2521 atcctcgcaa tccctaggag gattagacaa gggcttgagc tcactctctt gtga
//
LOCUS       seq29_w1                2574 bp    RNA     linear   SYN 03-MAY-2023
DEFINITION  [Simian-
            Human_immunodeficiency_virus]_[virus_isolate_RM5593_w1]_envelope_gl
            ycoprotein_(env)_and_vpu_protein_(vpu)_genes,_partial_cds.
ACCESSION   
VERSION
KEYWORDS    .
SOURCE      Simian-Human immunodeficiency virus
  ORGANISM  Simian-Human immunodeficiency virus
            Viruses; Riboviria; Pararnavirae; Artverviricota; Revtraviricetes;
            Ortervirales; Retroviridae; Orthoretrovirinae; Lentivirus; Primate
            lentivirus group.
REFERENCE   1  (bases 1 to 2574)
  AUTHORS   Bauer,A., Lindemuth,E., Marino,F.E., Krause,R., Joy,J.,
            Docken,S.S., Mallick,S., McCormick,K., Holt,C., Georgiev,I.,
            Felber,B., Keele,B.F., Veazey,R., Davenport,M.P., Li,H., Shaw,G.M.
            and Bar,K.J.
  TITLE     Adaptation of a transmitted/founder simian-human immunodeficiency
            virus 1 for enhanced replication in rhesus macaques
  JOURNAL   Unpublished
REFERENCE   2  (bases 1 to 2574)
  AUTHORS   Bauer,A., Lindemuth,E., Marino,F.E., Krause,R., Joy,J.,
            Docken,S.S., Mallick,S., McCormick,K., Holt,C., Georgiev,I.,
            Felber,B., Keele,B.F., Veazey,R., Davenport,M.P., Li,H., Shaw,G.M.
            and Bar,K.J.
  TITLE     Direct Submission
  JOURNAL   Submitted (03-MAY-2023) Infectious Diseases, University of
            Pennsylvania, 3610 Hamilton Walk, Philadelphia, PA 19104, USA
COMMENT     Bankit Comment: LocalID:seq29_w1
            Bankit Comment: BankIt2700165
            Bankit Comment: FeatPropSourceSeq:seq1_w1
            
            ##Assembly-Data-START##
            Assembly Method       :: Geneious Prime v. 2023.1.2
            Sequencing Technology :: Illumina
            ##Assembly-Data-END##
FEATURES             Location/Qualifiers
     source          1..2574
                     /organism="Simian-Human immunodeficiency virus"
                     /mol_type="other RNA"
                     /strain="CAP256SU"
                     /host="Macaca Mulatta"
                     /db_xref="taxon:57667"
                     /country="USA"
                     /collection_date="01-Jun-2020"
     gene            1..2574
                     /gene="env"
     CDS             1..2574
                     /gene="env"
                     /codon_start=1
                     /product="envelope glycoprotein"
                     /translation="MRVMGIQRNYPQWWIWSMLGFWMLMICNGMWVTVYYGVPVWKEA
                     KTTLFCASDAKAYEKEVHNVWATHACVPTDPNPQEMVLKNVTENFNMWKNDMVDQMHE
                     DVISLWDQSLKPCVKLTPLCVTLNCTNATASNSSIIEGMKNCSFNITTELRDKREKKN
                     ALFYKLDIVQLDGNSSQYRLINCNTSVITQACPKVSFDPIPIHYCAPAGYAILKCNNK
                     TFTGTGPCNNVSTVQCTHGIKPVISTQLLLNGSLAEGEIIIRSENITNNVKTIIVHLN
                     ESVKIECTRPNNNTRTSIRIGPGQAFYATGQVIGDIREAHCNISESKWNETLQRVSKK
                     LKEYFPHKNITFQPSSGGDLEITTHHFNCGGEFFYCNTSSLFNRTYMANSTDMANSTE
                     TNSTRTITIHCRIKQIINMWQEVGRAMYAPPIAGNITCISNITGLLLTRDGGKNNTET
                     FRPGGGNMKDNWRSELYKYKVVEVKPLGVAPTNARRRVVEREKRAVGMGAVFLGFLGA
                     AGSTMGAASITLTVQARQLLSGIVQQQSNLLKAIEAQQHMLKLTVWGIKQLQARVLAL
                     ERYLKDQQLLGMWGCSGKLICTTNVYWNSSWSNKTYGDIWDNMTWMQWEREISNYTEI
                     IYELLEESQNQQEKNEQDLLALDRWNSLWNWFNITNWLWYIKIFIMIVGGLIGLRIIF
                     AVLSLVNRVRQGYSPLSLQTLLPTPRGPARPEGIEEEGGEQGRDRSIRLLTGLSELIW
                     DDLRNLCLFSYHHLRDLILIAARIVQLLGRRGWEALKYLWNILQYWIQELKNSAAIAV
                     AYLQYGWSYFHEAVQAGWRSATETLAGAWGDLWETLRRGGRWILAIPRRIRQGLELTL
                     L"
BASE COUNT      899 a    446 c    605 g    624 t
ORIGIN      
        1 atgagagtga tggggataca gaggaattat ccacaatggt ggatatggag catgttaggc
       61 ttttggatgc taatgatttg taatgggatg tgggtcacag tctactatgg ggtacctgtg
      121 tggaaagaag caaaaactac tctattttgt gcatcagatg ctaaagcata tgagaaagaa
      181 gtgcataatg tctgggctac acatgcctgt gtacccacag accccaatcc acaagaaatg
      241 gttttaaaaa atgtaacaga aaatttcaac atgtggaaaa atgacatggt ggatcagatg
      301 catgaagatg taattagttt atgggatcaa agcctcaagc catgtgtaaa gttgacccca
      361 ctctgtgtca ctctaaactg taccaatgct actgccagca atagcagtat aatagaggga
      421 atgaaaaatt gctctttcaa tataaccaca gaattaagag ataagagaga gaaaaagaat
      481 gcactttttt ataaacttga tatagtacaa ctagatggca actctagtca gtatagatta
      541 ataaattgta atacctcagt cataacacaa gcctgtccaa aggtctcttt tgacccaatt
      601 cctatacatt attgtgctcc agctggttat gcgattctaa agtgtaataa taagacattc
      661 actggaacag gaccgtgtaa taatgtcagc acagtacaat gtacacatgg aattaagcca
      721 gtgatttcaa ctcaactatt gttaaatggt agcctagcag aaggagagat aataattaga
      781 tctgaaaata taacaaacaa tgtcaaaaca ataatagtac atctcaatga atctgtaaag
      841 attgagtgta cgagacccaa taataataca agaacaagta taagaatagg accaggacaa
      901 gcattttatg caacaggaca agtaatagga gacataagag aagcacattg taacattagt
      961 gaaagtaaat ggaatgaaac tttacaaagg gtaagtaaaa aattaaaaga atacttccct
     1021 cataagaata taacatttca accatcctca ggaggggacc tagaaattac aacacatcac
     1081 tttaattgtg gaggagaatt tttctattgc aatacatcaa gcctgtttaa taggacatat
     1141 atggctaata gtacagatat ggctaatagt acagaaacta acagtacacg aaccatcaca
     1201 atccactgca gaataaaaca aattataaac atgtggcagg aggtgggacg agcaatgtat
     1261 gcccctccca ttgcaggaaa cataacatgt atatcaaata tcacaggact actattgaca
     1321 agggatggag gaaaaaacaa tacggagaca ttcagacctg gaggaggaaa tatgaaggac
     1381 aattggagaa gtgaattata taaatataaa gtggtagaag ttaagccatt aggagtagca
     1441 cccactaatg caagaaggag agtggtggag agagaaaaaa gagcagtggg aatgggagct
     1501 gtgttccttg ggttcttggg agcggcagga agcactatgg gcgcagcatc aataacgctg
     1561 acggtacagg ccagacaatt attgtctggt atagtgcaac agcaaagcaa tttgctgaag
     1621 gctatagagg ctcaacagca tatgttgaaa ctcacggtct ggggcattaa acagctccag
     1681 gcaagagtcc tggccttgga aagataccta aaggatcaac agctcctagg gatgtggggc
     1741 tgctctggaa aactcatctg caccactaat gtatattgga actctagttg gagtaataaa
     1801 acttatggtg atatttggga taacatgacc tggatgcagt gggagagaga aattagcaat
     1861 tatacagaaa taatatatga attgcttgaa gaatcacaaa accagcagga aaagaatgaa
     1921 caagatttac tagcattgga cagatggaac agtctgtgga attggtttaa cataacaaat
     1981 tggctgtggt atataaaaat attcataatg atagtaggag gcttgatagg tttaagaata
     2041 atttttgctg tgctttcttt agtaaataga gttaggcagg gatactcacc tctgtcgttg
     2101 cagaccctcc tcccaacccc acggggaccc gccaggcccg aaggaataga agaagaaggt
     2161 ggagagcaag gcagagacag atccattcga ttgctgaccg gattgtcaga acttatctgg
     2221 gacgacctga ggaacctgtg cctcttcagc taccaccact tgagagactt aatcttaatt
     2281 gcagcgagga ttgtgcaact tctgggacgc agggggtggg aagccctcaa atatctttgg
     2341 aacatcctcc agtattggat ccaggaactg aagaatagtg ctgcaatagc agtagcctac
     2401 ctacaatatg ggtggagcta tttccatgag gcggtccaag ccggctggag atctgcgaca
     2461 gagactcttg cgggcgcgtg gggagactta tgggagactc ttaggagagg tggaagatgg
     2521 atcctcgcaa tccctaggag gattagacaa gggcttgagc tcactctctt gtga
//
LOCUS       seq30_w1                2574 bp    RNA     linear   SYN 03-MAY-2023
DEFINITION  [Simian-
            Human_immunodeficiency_virus]_[virus_isolate_RM5593_w1]_envelope_gl
            ycoprotein_(env)_and_vpu_protein_(vpu)_genes,_partial_cds.
ACCESSION   
VERSION
KEYWORDS    .
SOURCE      Simian-Human immunodeficiency virus
  ORGANISM  Simian-Human immunodeficiency virus
            Viruses; Riboviria; Pararnavirae; Artverviricota; Revtraviricetes;
            Ortervirales; Retroviridae; Orthoretrovirinae; Lentivirus; Primate
            lentivirus group.
REFERENCE   1  (bases 1 to 2574)
  AUTHORS   Bauer,A., Lindemuth,E., Marino,F.E., Krause,R., Joy,J.,
            Docken,S.S., Mallick,S., McCormick,K., Holt,C., Georgiev,I.,
            Felber,B., Keele,B.F., Veazey,R., Davenport,M.P., Li,H., Shaw,G.M.
            and Bar,K.J.
  TITLE     Adaptation of a transmitted/founder simian-human immunodeficiency
            virus 1 for enhanced replication in rhesus macaques
  JOURNAL   Unpublished
REFERENCE   2  (bases 1 to 2574)
  AUTHORS   Bauer,A., Lindemuth,E., Marino,F.E., Krause,R., Joy,J.,
            Docken,S.S., Mallick,S., McCormick,K., Holt,C., Georgiev,I.,
            Felber,B., Keele,B.F., Veazey,R., Davenport,M.P., Li,H., Shaw,G.M.
            and Bar,K.J.
  TITLE     Direct Submission
  JOURNAL   Submitted (03-MAY-2023) Infectious Diseases, University of
            Pennsylvania, 3610 Hamilton Walk, Philadelphia, PA 19104, USA
COMMENT     Bankit Comment: LocalID:seq30_w1
            Bankit Comment: BankIt2700165
            Bankit Comment: FeatPropSourceSeq:seq1_w1
            
            ##Assembly-Data-START##
            Assembly Method       :: Geneious Prime v. 2023.1.2
            Sequencing Technology :: Illumina
            ##Assembly-Data-END##
FEATURES             Location/Qualifiers
     source          1..2574
                     /organism="Simian-Human immunodeficiency virus"
                     /mol_type="other RNA"
                     /strain="CAP256SU"
                     /host="Macaca Mulatta"
                     /db_xref="taxon:57667"
                     /country="USA"
                     /collection_date="01-Jun-2020"
     gene            1..2574
                     /gene="env"
     CDS             1..2574
                     /gene="env"
                     /codon_start=1
                     /product="envelope glycoprotein"
                     /translation="MRVMGIQRNYPQWWIWSMLGFWMLMICNGMWVTVYYGVPVWKEA
                     KTTLFCASDAKAYEKEVHNVWATHACVPTDPNPQEMVLKNVTENFNMWKNDMVDQMHE
                     DVISLWDQSLKPCVKLTPLCVTLNCTNATASNSSIIEGMKNCSFNITTELRDKREKKN
                     ALFYKLDIVQLDGNSSQYRLINCNTSVITQACPKVSFDPIPIHYCAPAGYAILKCNNK
                     TFTGTGPCNNVSTVQCTHGIKPVISTQLLLNGSLAEGEIIIRSENITNNVKTIIVHLN
                     ESVKIECMRPNNNTRTSIRIGPGQAFYATGQVIGDIREAHCNISESKWNETLQRVSKK
                     LKEYFPHKNITFQPSSGGDLEITTHHFNCGGEFFYCNTSSLFNRTYMANSTDMANSTE
                     TNSTRTITIRCRIKQIINMWQEVGRAMYAPPIAGNITCISNITGLLLTRDGGKNNTET
                     FRPGGGNMKDNWRSELYKYKVVEVKPLGVAPTNARRRVVEREKRAVGMGAVFLGFLGA
                     AGSTMGAASITLTVQARQLLSGIVQQQSNLLKAIEAQQHMLKLTVWGIKQLQARVLAL
                     ERYLKDQQLLGMWGCSGKLICTTNVYWNSSWSNKTYGDIWDNMTWMQWEREISNYTEI
                     IYELLEESQNQQEKNEQDLLALDRWNSLWNWFNITNWLWYIKIFIMIVGGLIGLRIIF
                     AVLSLVNRVRQGYSPLSLQTLLPTPRGPARPEGIEEEGGEQGRDRSIRLLTGLSELIW
                     DDLRNLCLFSYHHLRDLILIAARIVQLLGRRGWEALKYLWNILQYWIQELKNSAAIAV
                     AYLQYGWSYFHEAVQAGWRSATETLAGAWGDLWETLRRGGRWILAIPRRIRQGLELTL
                     L"
BASE COUNT      898 a    445 c    606 g    625 t
ORIGIN      
        1 atgagagtga tggggataca gaggaattat ccacaatggt ggatatggag catgttaggc
       61 ttttggatgc taatgatttg taatgggatg tgggtcacag tctactatgg ggtacctgtg
      121 tggaaagaag caaaaactac tctattttgt gcatcagatg ctaaagcata tgagaaagaa
      181 gtgcataatg tctgggctac acatgcctgt gtacccacag accccaatcc acaagaaatg
      241 gttttaaaaa atgtaacaga aaatttcaac atgtggaaaa atgacatggt ggatcagatg
      301 catgaagatg taattagttt atgggatcaa agcctcaagc catgtgtaaa gttgacccca
      361 ctctgtgtca ctctaaactg taccaatgct actgccagca atagcagtat aatagaggga
      421 atgaaaaatt gctctttcaa tataaccaca gaattaagag ataagagaga gaaaaagaat
      481 gcactttttt ataaacttga tatagtacaa ctagatggca actctagtca gtatagatta
      541 ataaattgta atacctcagt cataacacaa gcctgtccaa aggtctcttt tgacccaatt
      601 cctatacatt attgtgctcc agctggttat gcgattctaa agtgtaataa taagacattc
      661 actggaacag gaccgtgtaa taatgtcagc acagtacaat gtacacatgg aattaagcca
      721 gtgatttcaa ctcaactatt gttaaatggt agcctagcag aaggagagat aataattaga
      781 tctgaaaata taacaaacaa tgtcaaaaca ataatagtac atctcaatga atctgtaaag
      841 attgagtgta tgagacccaa taataataca agaacaagta taagaatagg accaggacaa
      901 gcattttatg caacaggaca agtaatagga gacataagag aagcacattg taacattagt
      961 gaaagtaaat ggaatgaaac tttacaaagg gtaagtaaaa aattaaaaga atacttccct
     1021 cataagaata taacatttca accatcctca ggaggggacc tagaaattac aacacatcac
     1081 tttaattgtg gaggagaatt tttctattgc aatacatcaa gcctgtttaa taggacatat
     1141 atggctaata gtacagatat ggctaatagt acagaaacta acagtacacg aaccatcaca
     1201 atccgctgca gaataaaaca aattataaac atgtggcagg aggtgggacg agcaatgtat
     1261 gcccctccca ttgcaggaaa cataacatgt atatcaaata tcacaggact actattgaca
     1321 agggatggag gaaaaaacaa tacggagaca ttcagacctg gaggaggaaa tatgaaggac
     1381 aattggagaa gtgaattata taaatataaa gtggtagaag ttaagccatt aggagtagca
     1441 cccactaatg caagaaggag agtggtggag agagaaaaaa gagcagtggg aatgggagct
     1501 gtgttccttg ggttcttggg agcggcagga agcactatgg gcgcagcatc aataacgctg
     1561 acggtacagg ccagacaatt attgtctggt atagtgcaac agcaaagcaa tttgctgaag
     1621 gctatagagg ctcaacagca tatgttgaaa ctcacggtct ggggcattaa acagctccag
     1681 gcaagagtcc tggccttgga aagataccta aaggatcaac agctcctagg gatgtggggc
     1741 tgctctggaa aactcatctg caccactaat gtatattgga actctagttg gagtaataaa
     1801 acttatggtg atatttggga taacatgacc tggatgcagt gggagagaga aattagcaat
     1861 tatacagaaa taatatatga attgcttgaa gaatcacaaa accagcagga aaagaatgaa
     1921 caagatttac tagcattgga cagatggaac agtctgtgga attggtttaa cataacaaat
     1981 tggctgtggt atataaaaat attcataatg atagtaggag gcttgatagg tttaagaata
     2041 atttttgctg tgctttcttt agtaaataga gttaggcagg gatactcacc tctgtcgttg
     2101 cagaccctcc tcccaacccc acggggaccc gccaggcccg aaggaataga agaagaaggt
     2161 ggagagcaag gcagagacag atccattcga ttgctgaccg gattgtcaga acttatctgg
     2221 gacgacctga ggaacctgtg cctcttcagc taccaccact tgagagactt aatcttaatt
     2281 gcagcgagga ttgtgcaact tctgggacgc agggggtggg aagccctcaa atatctttgg
     2341 aacatcctcc agtattggat ccaggaactg aagaatagtg ctgcaatagc agtagcctac
     2401 ctacaatatg ggtggagcta tttccatgag gcggtccaag ccggctggag atctgcgaca
     2461 gagactcttg cgggcgcgtg gggagactta tgggagactc ttaggagagg tggaagatgg
     2521 atcctcgcaa tccctaggag gattagacaa gggcttgagc tcactctctt gtga
//
LOCUS       seq31_w1                2574 bp    RNA     linear   SYN 03-MAY-2023
DEFINITION  [Simian-
            Human_immunodeficiency_virus]_[virus_isolate_RM5593_w1]_envelope_gl
            ycoprotein_(env)_and_vpu_protein_(vpu)_genes,_partial_cds.
ACCESSION   
VERSION
KEYWORDS    .
SOURCE      Simian-Human immunodeficiency virus
  ORGANISM  Simian-Human immunodeficiency virus
            Viruses; Riboviria; Pararnavirae; Artverviricota; Revtraviricetes;
            Ortervirales; Retroviridae; Orthoretrovirinae; Lentivirus; Primate
            lentivirus group.
REFERENCE   1  (bases 1 to 2574)
  AUTHORS   Bauer,A., Lindemuth,E., Marino,F.E., Krause,R., Joy,J.,
            Docken,S.S., Mallick,S., McCormick,K., Holt,C., Georgiev,I.,
            Felber,B., Keele,B.F., Veazey,R., Davenport,M.P., Li,H., Shaw,G.M.
            and Bar,K.J.
  TITLE     Adaptation of a transmitted/founder simian-human immunodeficiency
            virus 1 for enhanced replication in rhesus macaques
  JOURNAL   Unpublished
REFERENCE   2  (bases 1 to 2574)
  AUTHORS   Bauer,A., Lindemuth,E., Marino,F.E., Krause,R., Joy,J.,
            Docken,S.S., Mallick,S., McCormick,K., Holt,C., Georgiev,I.,
            Felber,B., Keele,B.F., Veazey,R., Davenport,M.P., Li,H., Shaw,G.M.
            and Bar,K.J.
  TITLE     Direct Submission
  JOURNAL   Submitted (03-MAY-2023) Infectious Diseases, University of
            Pennsylvania, 3610 Hamilton Walk, Philadelphia, PA 19104, USA
COMMENT     Bankit Comment: LocalID:seq31_w1
            Bankit Comment: BankIt2700165
            Bankit Comment: FeatPropSourceSeq:seq1_w1
            
            ##Assembly-Data-START##
            Assembly Method       :: Geneious Prime v. 2023.1.2
            Sequencing Technology :: Illumina
            ##Assembly-Data-END##
FEATURES             Location/Qualifiers
     source          1..2574
                     /organism="Simian-Human immunodeficiency virus"
                     /mol_type="other RNA"
                     /strain="CAP256SU"
                     /host="Macaca Mulatta"
                     /db_xref="taxon:57667"
                     /country="USA"
                     /collection_date="01-Jun-2020"
     gene            1..2574
                     /gene="env"
     CDS             1..2574
                     /gene="env"
                     /codon_start=1
                     /product="envelope glycoprotein"
                     /translation="MRVMGIQRNYPQWWIWSMLGFWMLMICNGMWVTVYYGVPVWKEA
                     KTTLFCASDAKAYEKEVHNVWATHACVPTDPNPQEMVLKNVTENFNMWKNDMVDQMHE
                     DVISLWDQSLKPCVKLTPLCVTLNCTNATASNSSIIEGMKNCSFNITTELRDKREKKN
                     ALFYKLDIVQLDGNSSQYRLINCNTSVITQACPKVSFDPIPIHYCAPAGYAILKCNNK
                     TFTGTGPCNNVSTVQCTHGIKPVISTQLLLNGSLAEGEIIIRSENITNNVKTIIVHLN
                     ESVKIECTRPNNNTRTSIRIGPGQAFYATGQVIGDIREAHCNISESKWNETLQRVSKK
                     LKEYFPHKNITFQPSSGGDLEITTHHFNCGGEFFYCNTSSLFNRTYMANSTDMANSTE
                     TNSTRTITIRCRIKQIINMWQEVGRAMYAPPIAGNITCISNITGLLLTRDGGKNNTET
                     FRPGGGNMKDNWRSELYKYKVVEVKPLGVAPTNARRRVVEREKRAVGMGAVFLGFLGA
                     AGSTMGAASITLTVQARQLLSGIVQQQSNLLKAIEAQQHMLKLTVWGIKQLQARVLAL
                     ERYLKDQQLLGMWGCSGKLICTTNVYWNSSWSNKTYGDIWDNMTWMQWEREISNYTEI
                     IYELLEESQNQQEKNEQDLLALDRWNSLWNWFNITNWLWYIKIFIMIVGGLIGLRIIF
                     AVLSLVNRVRQGYSPLSLQTLLPTPRGPARPEGIEEEGGEQGRDRSIRLLTGLSELIW
                     DDLRNLCLFSYHHLRDLILIAARIVQLLGRRGWEALKYLWNILQYWIQELKNSAAIAV
                     AYLQYGWSYFHEAVQAGWRSATETLAGAWGDLWETLRRGGRWILAIPRRIRQGLELTL
                     L"
BASE COUNT      898 a    446 c    606 g    624 t
ORIGIN      
        1 atgagagtga tggggataca gaggaattat ccacaatggt ggatatggag catgttaggc
       61 ttttggatgc taatgatttg taatgggatg tgggtcacag tctactatgg ggtacctgtg
      121 tggaaagaag caaaaactac tctattttgt gcatcagatg ctaaagcata tgagaaagaa
      181 gtgcataatg tctgggctac acatgcctgt gtacccacag accccaatcc acaagaaatg
      241 gttttaaaaa atgtaacaga aaatttcaac atgtggaaaa atgacatggt ggatcagatg
      301 catgaagatg taattagttt atgggatcaa agcctcaagc catgtgtaaa gttgacccca
      361 ctctgtgtca ctctaaactg taccaatgct actgccagca atagcagtat aatagaggga
      421 atgaaaaatt gctctttcaa tataaccaca gaattaagag ataagagaga gaaaaagaat
      481 gcactttttt ataaacttga tatagtacaa ctagatggca actctagtca gtatagatta
      541 ataaattgta atacctcagt cataacacaa gcctgtccaa aggtctcttt tgacccaatt
      601 cctatacatt attgtgctcc agctggttat gcgattctaa agtgtaataa taagacattc
      661 actggaacag gaccgtgtaa taatgtcagc acagtacaat gtacacatgg aattaagcca
      721 gtgatttcaa ctcaactatt gttaaatggt agcctagcag aaggagagat aataattaga
      781 tctgaaaata taacaaacaa tgtcaaaaca ataatagtac atctcaatga atctgtaaag
      841 attgagtgta cgagacccaa taataataca agaacaagta taagaatagg accaggacaa
      901 gcattttatg caacaggaca agtaatagga gacataagag aagcacattg taacattagt
      961 gaaagtaaat ggaatgaaac tttacaaagg gtaagtaaaa aattaaaaga atacttccct
     1021 cataagaata taacatttca accatcctca ggaggggacc tagaaattac aacacatcac
     1081 tttaattgtg gaggagaatt tttctattgc aatacatcaa gcctgtttaa taggacatat
     1141 atggctaata gtacagatat ggctaatagt acagaaacta acagtacacg aaccatcaca
     1201 atccgctgca gaataaaaca aattataaac atgtggcagg aggtgggacg agcaatgtat
     1261 gcccctccca ttgcaggaaa cataacatgt atatcaaata tcacaggact actattgaca
     1321 agggatggag gaaaaaacaa tacggagaca ttcagacctg gaggaggaaa tatgaaggac
     1381 aattggagaa gtgaattata taaatataaa gtggtagaag ttaagccatt aggagtagca
     1441 cccactaatg caagaaggag agtggtggag agagaaaaaa gagcagtggg aatgggagct
     1501 gtgttccttg ggttcttggg agcggcagga agcactatgg gcgcagcatc aataacgctg
     1561 acggtacagg ccagacaatt attgtctggt atagtgcaac agcaaagcaa tttgctgaag
     1621 gctatagagg ctcaacagca tatgttgaaa ctcacggtct ggggcattaa acagctccag
     1681 gcaagagtcc tggccttgga aagataccta aaggatcaac agctcctagg gatgtggggc
     1741 tgctctggaa aactcatctg caccactaat gtatattgga actctagttg gagtaataaa
     1801 acttatggtg atatttggga taacatgacc tggatgcagt gggagagaga aattagcaat
     1861 tatacagaaa taatatatga attgcttgaa gaatcacaaa accagcagga aaagaatgaa
     1921 caagatttac tagcattgga cagatggaac agtctgtgga attggtttaa cataacaaat
     1981 tggctgtggt atataaaaat attcataatg atagtaggag gcttgatagg tttaagaata
     2041 atttttgctg tgctttcttt agtaaataga gttaggcagg gatactcacc tctgtcgttg
     2101 cagaccctcc tcccaacccc acggggaccc gccaggcccg aaggaataga agaagaaggt
     2161 ggagagcaag gcagagacag atccattcga ttgctgaccg gattgtcaga acttatctgg
     2221 gacgacctga ggaacctgtg cctcttcagc taccaccact tgagagactt aatcttaatt
     2281 gcagcgagga ttgtgcaact tctgggacgc agggggtggg aagccctcaa atatctttgg
     2341 aacatcctcc agtattggat ccaggaactg aagaatagtg ctgcaatagc agtagcctac
     2401 ctacaatatg ggtggagcta tttccatgag gcggtccaag ccggctggag atctgcgaca
     2461 gagactcttg cgggcgcgtg gggagactta tgggagactc ttaggagagg tggaagatgg
     2521 atcctcgcaa tccctaggag gattagacaa gggcttgagc tcactctctt gtga
//
LOCUS       seq32_w1                2574 bp    RNA     linear   SYN 03-MAY-2023
DEFINITION  [Simian-
            Human_immunodeficiency_virus]_[virus_isolate_RM5593_w1]_envelope_gl
            ycoprotein_(env)_and_vpu_protein_(vpu)_genes,_partial_cds.
ACCESSION   
VERSION
KEYWORDS    .
SOURCE      Simian-Human immunodeficiency virus
  ORGANISM  Simian-Human immunodeficiency virus
            Viruses; Riboviria; Pararnavirae; Artverviricota; Revtraviricetes;
            Ortervirales; Retroviridae; Orthoretrovirinae; Lentivirus; Primate
            lentivirus group.
REFERENCE   1  (bases 1 to 2574)
  AUTHORS   Bauer,A., Lindemuth,E., Marino,F.E., Krause,R., Joy,J.,
            Docken,S.S., Mallick,S., McCormick,K., Holt,C., Georgiev,I.,
            Felber,B., Keele,B.F., Veazey,R., Davenport,M.P., Li,H., Shaw,G.M.
            and Bar,K.J.
  TITLE     Adaptation of a transmitted/founder simian-human immunodeficiency
            virus 1 for enhanced replication in rhesus macaques
  JOURNAL   Unpublished
REFERENCE   2  (bases 1 to 2574)
  AUTHORS   Bauer,A., Lindemuth,E., Marino,F.E., Krause,R., Joy,J.,
            Docken,S.S., Mallick,S., McCormick,K., Holt,C., Georgiev,I.,
            Felber,B., Keele,B.F., Veazey,R., Davenport,M.P., Li,H., Shaw,G.M.
            and Bar,K.J.
  TITLE     Direct Submission
  JOURNAL   Submitted (03-MAY-2023) Infectious Diseases, University of
            Pennsylvania, 3610 Hamilton Walk, Philadelphia, PA 19104, USA
COMMENT     Bankit Comment: LocalID:seq32_w1
            Bankit Comment: BankIt2700165
            Bankit Comment: FeatPropSourceSeq:seq1_w1
            
            ##Assembly-Data-START##
            Assembly Method       :: Geneious Prime v. 2023.1.2
            Sequencing Technology :: Illumina
            ##Assembly-Data-END##
FEATURES             Location/Qualifiers
     source          1..2574
                     /organism="Simian-Human immunodeficiency virus"
                     /mol_type="other RNA"
                     /strain="CAP256SU"
                     /host="Macaca Mulatta"
                     /db_xref="taxon:57667"
                     /country="USA"
                     /collection_date="01-Jun-2020"
     gene            1..2574
                     /gene="env"
     CDS             1..2574
                     /gene="env"
                     /codon_start=1
                     /product="envelope glycoprotein"
                     /translation="MRVMGIQRNYPQWWIWSMLGFWMLMICNGMWVTVYYGVPVWKEA
                     KTTLFCASDAKAYEKEVHNVWATHACVPTDPNPQEMVLKNVTENFNMWKNDMVDQMHE
                     DVISLWDQSLKPCVKLTPLCVTLNCTNATASNSSIIEGMKNCSFNITTELRDKREKKN
                     ALFYKLDIVQLDGNSSQYRLINCNTSVITQACPKVSFDPIPIHYCAPAGYAILKCNNK
                     TFTGTGPCNNVSTVQCTHGIKPVISTQLLLNGSLAEGEIIIRSENITNNVKTIIVHLN
                     ESVKIECTRPNNNTRTSIRIGPGQAFYATGQVIGDIREAHCNISESKWNETLQRVSKK
                     LKEYFPHKNITFQPSSGGDLEITTHHFNCGGEFFYCNTSSLFNRTYMANSTDMANSTE
                     TNSTRTITIHCRIKQIINMWQEVGRAMYAPPIAGNITCISNITGLLLTRDGGKNNTET
                     FRPGGGNMKDNWRSELYKYKVVEVKPLGVAPTNARRRVVEREKRAVGMGAVFLGFLGA
                     AGSTMGAASITLTVQARQLLSGIVQQQSNLLKAIEAQQHMLKLTVWGIKQLQARVLAL
                     ERYLKDQQLLGMWGCSGKLICTTNVYWNSSWSNKTYGDIWDNMTWMQWEREISNYTEI
                     IYELLEESQNQQEKNEQDLLALDRWNSLWNWFNITNWLWYIKIFIMIVGGLIGLRIIF
                     AVLSLVNRVRQGYSPLSLQTLLPTPRGPARPEGIEEEGGEQGRDRSIRLLTGLSELIW
                     DDLRNLCLFSYHHLRDLILIAARIVQLLGRRGWEALKYLWNILQYWIQELKNSAAIAV
                     AYLQYGWSYFHEAVQAGWRSATETLAGAWGDLWETLRRGGRWILAIPRRIRQGLELTL
                     L"
BASE COUNT      899 a    446 c    605 g    624 t
ORIGIN      
        1 atgagagtga tggggataca gaggaattat ccacaatggt ggatatggag catgttaggc
       61 ttttggatgc taatgatttg taatgggatg tgggtcacag tctactatgg ggtacctgtg
      121 tggaaagaag caaaaactac tctattttgt gcatcagatg ctaaagcata tgagaaagaa
      181 gtgcataatg tctgggctac acatgcctgt gtacccacag accccaatcc acaagaaatg
      241 gttttaaaaa atgtaacaga aaatttcaac atgtggaaaa atgacatggt ggatcagatg
      301 catgaagatg taattagttt atgggatcaa agcctcaagc catgtgtaaa gttgacccca
      361 ctctgtgtca ctctaaactg taccaatgct actgccagca atagcagtat aatagaggga
      421 atgaaaaatt gctctttcaa tataaccaca gaattaagag ataagagaga gaaaaagaat
      481 gcactttttt ataaacttga tatagtacaa ctagatggca actctagtca gtatagatta
      541 ataaattgta atacctcagt cataacacaa gcctgtccaa aggtctcttt tgacccaatt
      601 cctatacatt attgtgctcc agctggttat gcgattctaa agtgtaataa taagacattc
      661 actggaacag gaccgtgtaa taatgtcagc acagtacaat gtacacatgg aattaagcca
      721 gtgatttcaa ctcaactatt gttaaatggt agcctagcag aaggagagat aataattaga
      781 tctgaaaata taacaaacaa tgtcaaaaca ataatagtac atctcaatga atctgtaaag
      841 attgagtgta cgagacccaa taataataca agaacaagta taagaatagg accaggacaa
      901 gcattttatg caacaggaca agtaatagga gacataagag aagcacattg taacattagt
      961 gaaagtaaat ggaatgaaac tttacaaagg gtaagtaaaa aattaaaaga atacttccct
     1021 cataagaata taacatttca accatcctca ggaggggacc tagaaattac aacacatcac
     1081 tttaattgtg gaggagaatt tttctattgc aatacatcaa gcctgtttaa taggacatat
     1141 atggctaata gtacagatat ggctaatagt acagaaacta acagtacacg aaccatcaca
     1201 atccactgca gaataaaaca aattataaac atgtggcagg aggtgggacg agcaatgtat
     1261 gcccctccca ttgcaggaaa cataacatgt atatcaaata tcacaggact actattgaca
     1321 agggatggag gaaaaaacaa tacggagaca ttcagacctg gaggaggaaa tatgaaggac
     1381 aattggagaa gtgaattata taaatataaa gtggtagaag ttaagccatt aggagtagca
     1441 cccactaatg caagaaggag agtggtggag agagaaaaaa gagcagtggg aatgggagct
     1501 gtgttccttg ggttcttggg agcggcagga agcactatgg gcgcagcatc aataacgctg
     1561 acggtacagg ccagacaatt attgtctggt atagtgcaac agcaaagcaa tttgctgaag
     1621 gctatagagg ctcaacagca tatgttgaaa ctcacggtct ggggcattaa acagctccag
     1681 gcaagagtcc tggccttgga aagataccta aaggatcaac agctcctagg gatgtggggc
     1741 tgctctggaa aactcatctg caccactaat gtatattgga actctagttg gagtaataaa
     1801 acttatggtg atatttggga taacatgacc tggatgcagt gggagagaga aattagcaat
     1861 tatacagaaa taatatatga attgcttgaa gaatcacaaa accagcagga aaagaatgaa
     1921 caagatttac tagcattgga cagatggaac agtctgtgga attggtttaa cataacaaat
     1981 tggctgtggt atataaaaat attcataatg atagtaggag gcttgatagg tttaagaata
     2041 atttttgctg tgctttcttt agtaaataga gttaggcagg gatactcacc tctgtcgttg
     2101 cagaccctcc tcccaacccc acggggaccc gccaggcccg aaggaataga agaagaaggt
     2161 ggagagcaag gcagagacag atccattcga ttgctgaccg gattgtcaga acttatctgg
     2221 gacgacctga ggaacctgtg cctcttcagc taccaccact tgagagactt aatcttaatt
     2281 gcagcgagga ttgtgcaact tctgggacgc agggggtggg aagccctcaa atatctttgg
     2341 aacatcctcc agtattggat ccaggaactg aagaatagtg ctgcaatagc agtagcctac
     2401 ctacaatatg ggtggagcta tttccatgag gcggtccaag ccggctggag atctgcgaca
     2461 gagactcttg cgggcgcgtg gggagactta tgggagactc ttaggagagg tggaagatgg
     2521 atcctcgcaa tccctaggag gattagacaa gggcttgagc tcactctctt gtga
//
LOCUS       seq33_w1                2574 bp    RNA     linear   SYN 03-MAY-2023
DEFINITION  [Simian-
            Human_immunodeficiency_virus]_[virus_isolate_RM5593_w1]_envelope_gl
            ycoprotein_(env)_and_vpu_protein_(vpu)_genes,_partial_cds.
ACCESSION   
VERSION
KEYWORDS    .
SOURCE      Simian-Human immunodeficiency virus
  ORGANISM  Simian-Human immunodeficiency virus
            Viruses; Riboviria; Pararnavirae; Artverviricota; Revtraviricetes;
            Ortervirales; Retroviridae; Orthoretrovirinae; Lentivirus; Primate
            lentivirus group.
REFERENCE   1  (bases 1 to 2574)
  AUTHORS   Bauer,A., Lindemuth,E., Marino,F.E., Krause,R., Joy,J.,
            Docken,S.S., Mallick,S., McCormick,K., Holt,C., Georgiev,I.,
            Felber,B., Keele,B.F., Veazey,R., Davenport,M.P., Li,H., Shaw,G.M.
            and Bar,K.J.
  TITLE     Adaptation of a transmitted/founder simian-human immunodeficiency
            virus 1 for enhanced replication in rhesus macaques
  JOURNAL   Unpublished
REFERENCE   2  (bases 1 to 2574)
  AUTHORS   Bauer,A., Lindemuth,E., Marino,F.E., Krause,R., Joy,J.,
            Docken,S.S., Mallick,S., McCormick,K., Holt,C., Georgiev,I.,
            Felber,B., Keele,B.F., Veazey,R., Davenport,M.P., Li,H., Shaw,G.M.
            and Bar,K.J.
  TITLE     Direct Submission
  JOURNAL   Submitted (03-MAY-2023) Infectious Diseases, University of
            Pennsylvania, 3610 Hamilton Walk, Philadelphia, PA 19104, USA
COMMENT     Bankit Comment: LocalID:seq33_w1
            Bankit Comment: BankIt2700165
            Bankit Comment: FeatPropSourceSeq:seq1_w1
            
            ##Assembly-Data-START##
            Assembly Method       :: Geneious Prime v. 2023.1.2
            Sequencing Technology :: Illumina
            ##Assembly-Data-END##
FEATURES             Location/Qualifiers
     source          1..2574
                     /organism="Simian-Human immunodeficiency virus"
                     /mol_type="other RNA"
                     /strain="CAP256SU"
                     /host="Macaca Mulatta"
                     /db_xref="taxon:57667"
                     /country="USA"
                     /collection_date="01-Jun-2020"
     gene            1..2574
                     /gene="env"
     CDS             1..2574
                     /gene="env"
                     /codon_start=1
                     /product="envelope glycoprotein"
                     /translation="MRVMGIQRNYPQWWIWSMLGFWMLMICNGMWVTVYYGVPVWKEA
                     KTTLFCASDAKAYEKEVHNVWATHACVPTDPNPQEMVLKNVTENFNMWKNDMVDQMHE
                     DVISLWDQSLKPCVKLTPLCVTLNCTNATASNSSIIEGMKNCSFNITTELRDKREKKN
                     ALFYKLDIVQLDGNSSQYRLINCNTSVITQACPKVSFDPIPIHYCAPAGYAILKCNNK
                     TFTGTGPCNNVSTVQCTHGIKPVISTQLLLNGSLAEGEIIIRSENITNNVKTIIVHLN
                     ESVKIECTRPNNNTRTSIRIGPGQAFYATGQVIGDIREAHCNISESKWNETLQRVSKK
                     LKEYFPHKNITFQPSSGGDLEITTHHFNCGGEFFYCNTSSLFNRTYMANSTDMANSTE
                     TNSTRTITIRCRIKQIINMWQEVGRAMYAPPIAGNITCISNITGLLLTRDGGKNNTET
                     FRPGGGNMKDNWRSELYKYKVVEVKPLGVAPTNARRRVVEREKRAVGMGAAFLGFLGA
                     AGSTMGAASITLTVQARQLLSGIVQQQSNLLKAIEAQQHMLKLTVWGIKQLQARVLAL
                     ERYLKDQQLLGMWGCSGKLICTTNVYWNSSWSNKTYGDIWDNMTWMQWEREISNYTEI
                     IYELLEESQNQQEKNEQDLLALDRWNSLWNWFNITNWLWYIKIFIMIVGGLIGLRIIF
                     AVLSLVNRVRQGYSPLSLQTLLPTPRGPARPEGIEEEGGEQGRDRSIRLLTGLSELIW
                     DDLRNLCLFSYHHLRDLILIAARIVQLLGRRGWEALKYLWNILQYWIQELKNSAAIAV
                     AYLQYGWSYFHEAVQAGWRSATETLAGAWGDLWETLRRGGRWILAIPRRIRQGLELTL
                     L"
BASE COUNT      898 a    447 c    606 g    623 t
ORIGIN      
        1 atgagagtga tggggataca gaggaattat ccacaatggt ggatatggag catgttaggc
       61 ttttggatgc taatgatttg taatgggatg tgggtcacag tctactatgg ggtacctgtg
      121 tggaaagaag caaaaactac tctattttgt gcatcagatg ctaaagcata tgagaaagaa
      181 gtgcataatg tctgggctac acatgcctgt gtacccacag accccaatcc acaagaaatg
      241 gttttaaaaa atgtaacaga aaatttcaac atgtggaaaa atgacatggt ggatcagatg
      301 catgaagatg taattagttt atgggatcaa agcctcaagc catgtgtaaa gttgacccca
      361 ctctgtgtca ctctaaactg taccaatgct actgccagca atagcagtat aatagaggga
      421 atgaaaaatt gctctttcaa tataaccaca gaattaagag ataagagaga gaaaaagaat
      481 gcactttttt ataaacttga tatagtacaa ctagatggca actctagtca gtatagatta
      541 ataaattgta atacctcagt cataacacaa gcctgtccaa aggtctcttt tgacccaatt
      601 cctatacatt attgtgctcc agctggttat gcgattctaa agtgtaataa taagacattc
      661 actggaacag gaccgtgtaa taatgtcagc acagtacaat gtacacatgg aattaagcca
      721 gtgatttcaa ctcaactatt gttaaatggt agcctagcag aaggagagat aataattaga
      781 tctgaaaata taacaaacaa tgtcaaaaca ataatagtac atctcaatga atctgtaaag
      841 attgagtgta cgagacccaa taataataca agaacaagta taagaatagg accaggacaa
      901 gcattttatg caacaggaca agtaatagga gacataagag aagcacattg taacattagt
      961 gaaagtaaat ggaatgaaac tttacaaagg gtaagtaaaa aattaaaaga atacttccct
     1021 cataagaata taacatttca accatcctca ggaggggacc tagaaattac aacacatcac
     1081 tttaattgtg gaggagaatt tttctattgc aatacatcaa gcctgtttaa taggacatat
     1141 atggctaata gtacagatat ggctaatagt acagaaacta acagtacacg aaccatcaca
     1201 atccgctgca gaataaaaca aattataaac atgtggcagg aggtgggacg agcaatgtat
     1261 gcccctccca ttgcaggaaa cataacatgt atatcaaata tcacaggact actattgaca
     1321 agggatggag gaaaaaacaa tacggagaca ttcagacctg gaggaggaaa tatgaaggac
     1381 aattggagaa gtgaattata taaatataaa gtggtagaag ttaagccatt aggagtagca
     1441 cccactaatg caagaaggag agtggtggag agagaaaaaa gagcagtggg aatgggagct
     1501 gcgttccttg ggttcttggg agcggcagga agcactatgg gcgcagcatc aataacgctg
     1561 acggtacagg ccagacaatt attgtctggt atagtgcaac agcaaagcaa tttgctgaag
     1621 gctatagagg ctcaacagca tatgttgaaa ctcacggtct ggggcattaa acagctccag
     1681 gcaagagtcc tggccttgga aagataccta aaggatcaac agctcctagg gatgtggggc
     1741 tgctctggaa aactcatctg caccactaat gtatattgga actctagttg gagtaataaa
     1801 acttatggtg atatttggga taacatgacc tggatgcagt gggagagaga aattagcaat
     1861 tatacagaaa taatatatga attgcttgaa gaatcacaaa accagcagga aaagaatgaa
     1921 caagatttac tagcattgga cagatggaac agtctgtgga attggtttaa cataacaaat
     1981 tggctgtggt atataaaaat attcataatg atagtaggag gcttgatagg tttaagaata
     2041 atttttgctg tgctttcttt agtaaataga gttaggcagg gatactcacc tctgtcgttg
     2101 cagaccctcc tcccaacccc acggggaccc gccaggcccg aaggaataga agaagaaggt
     2161 ggagagcaag gcagagacag atccattcga ttgctgaccg gattgtcaga acttatctgg
     2221 gacgacctga ggaacctgtg cctcttcagc taccaccact tgagagactt aatcttaatt
     2281 gcagcgagga ttgtgcaact tctgggacgc agggggtggg aagccctcaa atatctttgg
     2341 aacatcctcc agtattggat ccaggaactg aagaatagtg ctgcaatagc agtagcctac
     2401 ctacaatatg ggtggagcta tttccatgag gcggtccaag ccggctggag atctgcgaca
     2461 gagactcttg cgggcgcgtg gggagactta tgggagactc ttaggagagg tggaagatgg
     2521 atcctcgcaa tccctaggag gattagacaa gggcttgagc tcactctctt gtga
//
LOCUS       seq34_w1                2574 bp    RNA     linear   SYN 03-MAY-2023
DEFINITION  [Simian-
            Human_immunodeficiency_virus]_[virus_isolate_RM5593_w1]_envelope_gl
            ycoprotein_(env)_and_vpu_protein_(vpu)_genes,_partial_cds.
ACCESSION   
VERSION
KEYWORDS    .
SOURCE      Simian-Human immunodeficiency virus
  ORGANISM  Simian-Human immunodeficiency virus
            Viruses; Riboviria; Pararnavirae; Artverviricota; Revtraviricetes;
            Ortervirales; Retroviridae; Orthoretrovirinae; Lentivirus; Primate
            lentivirus group.
REFERENCE   1  (bases 1 to 2574)
  AUTHORS   Bauer,A., Lindemuth,E., Marino,F.E., Krause,R., Joy,J.,
            Docken,S.S., Mallick,S., McCormick,K., Holt,C., Georgiev,I.,
            Felber,B., Keele,B.F., Veazey,R., Davenport,M.P., Li,H., Shaw,G.M.
            and Bar,K.J.
  TITLE     Adaptation of a transmitted/founder simian-human immunodeficiency
            virus 1 for enhanced replication in rhesus macaques
  JOURNAL   Unpublished
REFERENCE   2  (bases 1 to 2574)
  AUTHORS   Bauer,A., Lindemuth,E., Marino,F.E., Krause,R., Joy,J.,
            Docken,S.S., Mallick,S., McCormick,K., Holt,C., Georgiev,I.,
            Felber,B., Keele,B.F., Veazey,R., Davenport,M.P., Li,H., Shaw,G.M.
            and Bar,K.J.
  TITLE     Direct Submission
  JOURNAL   Submitted (03-MAY-2023) Infectious Diseases, University of
            Pennsylvania, 3610 Hamilton Walk, Philadelphia, PA 19104, USA
COMMENT     Bankit Comment: LocalID:seq34_w1
            Bankit Comment: BankIt2700165
            Bankit Comment: FeatPropSourceSeq:seq1_w1
            
            ##Assembly-Data-START##
            Assembly Method       :: Geneious Prime v. 2023.1.2
            Sequencing Technology :: Illumina
            ##Assembly-Data-END##
FEATURES             Location/Qualifiers
     source          1..2574
                     /organism="Simian-Human immunodeficiency virus"
                     /mol_type="other RNA"
                     /strain="CAP256SU"
                     /host="Macaca Mulatta"
                     /db_xref="taxon:57667"
                     /country="USA"
                     /collection_date="01-Jun-2020"
     gene            1..2574
                     /gene="env"
     CDS             1..2574
                     /gene="env"
                     /codon_start=1
                     /product="envelope glycoprotein"
                     /translation="MRVMGIQRNYPQWWIWSMLGFWMLMICNGMWVTVYYGVPVWKEA
                     KTTLFCASDAKAYEKEVHNVWATHACVPTDPNPQEMVLKNVTENFNMWKNDMVDQMHE
                     DVISLWDQSLKPCVKLTPLCVTLNCTNATASNSSIIEGMKNCSFNITTELRDKREKKN
                     ALFYKLDIVQLDGNSSQYRLINCNTSVITQACPKVSFDPIPIHYCAPAGYAILKCNNK
                     TFTGTGPCNNVSTVQCTHGIKPVVSTQLLLNGSLAEGEIIIRSENITNNVKTIIVHLN
                     ESVKIECTRPNNNTRTSIRIGPGQAFYATGQVIGDIREAYCNISESKWNETLQRVSKK
                     LKEYFPHKNITFQPSSGGDLEITTHHFNCGGEFFYCNTSSLFNRTYMANSIDMANSTE
                     TNSTRTITIRCRIKQIINMWQEVGRAMYAPPIAGNITCISNITGLLLTRDGGKNNTET
                     FRPGGGNMKDNWRSELYKYKVVEVKPLGVAPTNARRRVVEREKRAVGMGAVFLGFLGA
                     AGSTMGAASITLTVQARQLLSGIVQQQSNLLKAIEAQQHMLKLTVWGIKQLQARVLAL
                     ERYLKDQQLLGMWGCSGKLICTTNVYWNSSWSNKTYGDIWDNMTWMQWEREISNYTEI
                     IYELLEESQNQQEKNEQDLLALDRWNSLWNWFNITNWLWYIKIFIMIVGGLIGLRIIF
                     AVLSLVNRVRQGYSPLSLQTLLPTPRGPARPEGIEEEGGEQGRDRSIRLLTGLSELIW
                     DDLRNLCLFSYHHLRDLILIAARIVQLLGRRGWEALKYLWNILQYWIQELKNSAAIAV
                     AYLQYGWSYFHEAVQAGWRSATETLAGAWGDLWETLRRGGRWILAIPRRIRQGLELTL
                     L"
BASE COUNT      897 a    444 c    607 g    626 t
ORIGIN      
        1 atgagagtga tggggataca gaggaattat ccacaatggt ggatatggag catgttaggc
       61 ttttggatgc taatgatttg taatgggatg tgggtcacag tctactatgg ggtacctgtg
      121 tggaaagaag caaaaactac tctattttgt gcatcagatg ctaaagcata tgagaaagaa
      181 gtgcataatg tctgggctac acatgcctgt gtacccacag accccaatcc acaagaaatg
      241 gttttaaaaa atgtaacaga aaatttcaac atgtggaaaa atgacatggt ggatcagatg
      301 catgaagatg taattagttt atgggatcaa agcctcaagc catgtgtaaa gttgacccca
      361 ctctgtgtca ctctaaactg taccaatgct actgccagca atagcagtat aatagaggga
      421 atgaaaaatt gctctttcaa tataaccaca gaattaagag ataagagaga gaaaaagaat
      481 gcactttttt ataaacttga tatagtacaa ctagatggca actctagtca gtatagatta
      541 ataaattgta atacctcagt cataacacaa gcctgtccaa aggtctcttt tgacccaatt
      601 cctatacatt attgtgctcc agctggttat gcgattctaa agtgtaataa taagacattc
      661 actggaacag gaccgtgtaa taatgtcagc acagtacaat gtacacatgg aattaagcca
      721 gtggtttcaa ctcaactatt gttaaatggt agcctagcag aaggagagat aataattaga
      781 tctgaaaata taacaaacaa tgtcaaaaca ataatagtac atctcaatga atctgtaaag
      841 attgagtgta cgagacccaa taataataca agaacaagta taagaatagg accaggacaa
      901 gcattttatg caacaggaca agtaatagga gacataagag aagcatattg taacattagt
      961 gaaagtaaat ggaatgaaac tttacaaagg gtaagtaaaa aattaaaaga atacttccct
     1021 cataagaata taacatttca accatcctca ggaggggacc tagaaattac aacacatcac
     1081 tttaattgtg gaggagaatt tttctattgc aatacatcaa gcctgtttaa taggacatat
     1141 atggctaata gtatagatat ggctaatagt acagaaacta acagtacacg aaccatcaca
     1201 atccgctgca gaataaaaca aattataaac atgtggcagg aggtgggacg agcaatgtat
     1261 gcccctccca ttgcaggaaa cataacatgt atatcaaata tcacaggact actattgaca
     1321 agggatggag gaaaaaacaa tacggagaca ttcagacctg gaggaggaaa tatgaaggac
     1381 aattggagaa gtgaattata taaatataaa gtggtagaag ttaagccatt aggagtagca
     1441 cccactaatg caagaaggag agtggtggag agagaaaaaa gagcagtggg aatgggagct
     1501 gtgttccttg ggttcttggg agcggcagga agcactatgg gcgcagcatc aataacgctg
     1561 acggtacagg ccagacaatt attgtctggt atagtgcaac agcaaagcaa tttgctgaag
     1621 gctatagagg ctcaacagca tatgttgaaa ctcacggtct ggggcattaa acagctccag
     1681 gcaagagtcc tggccttgga aagataccta aaggatcaac agctcctagg gatgtggggc
     1741 tgctctggaa aactcatctg caccactaat gtatattgga actctagttg gagtaataaa
     1801 acttatggtg atatttggga taacatgacc tggatgcagt gggagagaga aattagcaat
     1861 tatacagaaa taatatatga attgcttgaa gaatcacaaa accagcagga aaagaatgaa
     1921 caagatttac tagcattgga cagatggaac agtctgtgga attggtttaa cataacaaat
     1981 tggctgtggt atataaaaat attcataatg atagtaggag gcttgatagg tttaagaata
     2041 atttttgctg tgctttcttt agtaaataga gttaggcagg gatactcacc tctgtcgttg
     2101 cagaccctcc tcccaacccc acggggaccc gccaggcccg aaggaataga agaagaaggt
     2161 ggagagcaag gcagagacag atccattcga ttgctgaccg gattgtcaga acttatctgg
     2221 gacgacctga ggaacctgtg cctcttcagc taccaccact tgagagactt aatcttaatt
     2281 gcagcgagga ttgtgcaact tctgggacgc agggggtggg aagccctcaa atatctttgg
     2341 aacatcctcc agtattggat ccaggaactg aagaatagtg ctgcaatagc agtagcctac
     2401 ctacaatatg ggtggagcta tttccatgag gcggtccaag ccggctggag atctgcgaca
     2461 gagactcttg cgggcgcgtg gggagactta tgggagactc ttaggagagg tggaagatgg
     2521 atcctcgcaa tccctaggag gattagacaa gggcttgagc tcactctctt gtga
//
LOCUS       seq35_w1                2574 bp    RNA     linear   SYN 03-MAY-2023
DEFINITION  [Simian-
            Human_immunodeficiency_virus]_[virus_isolate_RM5593_w1]_envelope_gl
            ycoprotein_(env)_and_vpu_protein_(vpu)_genes,_partial_cds.
ACCESSION   
VERSION
KEYWORDS    .
SOURCE      Simian-Human immunodeficiency virus
  ORGANISM  Simian-Human immunodeficiency virus
            Viruses; Riboviria; Pararnavirae; Artverviricota; Revtraviricetes;
            Ortervirales; Retroviridae; Orthoretrovirinae; Lentivirus; Primate
            lentivirus group.
REFERENCE   1  (bases 1 to 2574)
  AUTHORS   Bauer,A., Lindemuth,E., Marino,F.E., Krause,R., Joy,J.,
            Docken,S.S., Mallick,S., McCormick,K., Holt,C., Georgiev,I.,
            Felber,B., Keele,B.F., Veazey,R., Davenport,M.P., Li,H., Shaw,G.M.
            and Bar,K.J.
  TITLE     Adaptation of a transmitted/founder simian-human immunodeficiency
            virus 1 for enhanced replication in rhesus macaques
  JOURNAL   Unpublished
REFERENCE   2  (bases 1 to 2574)
  AUTHORS   Bauer,A., Lindemuth,E., Marino,F.E., Krause,R., Joy,J.,
            Docken,S.S., Mallick,S., McCormick,K., Holt,C., Georgiev,I.,
            Felber,B., Keele,B.F., Veazey,R., Davenport,M.P., Li,H., Shaw,G.M.
            and Bar,K.J.
  TITLE     Direct Submission
  JOURNAL   Submitted (03-MAY-2023) Infectious Diseases, University of
            Pennsylvania, 3610 Hamilton Walk, Philadelphia, PA 19104, USA
COMMENT     Bankit Comment: LocalID:seq35_w1
            Bankit Comment: BankIt2700165
            Bankit Comment: FeatPropSourceSeq:seq1_w1
            
            ##Assembly-Data-START##
            Assembly Method       :: Geneious Prime v. 2023.1.2
            Sequencing Technology :: Illumina
            ##Assembly-Data-END##
FEATURES             Location/Qualifiers
     source          1..2574
                     /organism="Simian-Human immunodeficiency virus"
                     /mol_type="other RNA"
                     /strain="CAP256SU"
                     /host="Macaca Mulatta"
                     /db_xref="taxon:57667"
                     /country="USA"
                     /collection_date="01-Jun-2020"
     gene            1..2574
                     /gene="env"
     CDS             1..2574
                     /gene="env"
                     /codon_start=1
                     /product="envelope glycoprotein"
                     /translation="MRVMGIQRNYPQWWIWSMLGFWMLMICNGMWVTVYYGVPVWKEA
                     KTTLFCASDAKAYEKEVHNVWATHACVPTDPNPQEMVLKNVTENFNMWKNDMVDQMHE
                     DVISLWDQSLKPCVKLTPLCVTLNCTNATASNSSIIEGMKNCSFNITTELRDKREKKN
                     ALFYKLDIVQLDGNSSQYRLINCNTSVITQACPKVSFDPIPIHYCAPAGYAILKCNNK
                     TFTGTGPCNNVSTVQCTHGTKPVVSTQLLLNGSLAEGEIIIRSENITNNVKTIIVHLN
                     ESVKIECTRPNNNTRTSIRIGPGQAFYATGQVIGDIREAHCNISESKWNETLQRVSKK
                     LKEYFPHKNITFQPSSGGDLEITTHHFNCGGEFFYCNTSSLFNRTYMANSTDMANSTE
                     TNSTRTITIHCRIKQIINMWQEVGRAMYAPPIAGNITCISNITGLLLTRDGGKNNTET
                     FRPGGGNMKDNWRSELYKYKVVEVKPLGVAPTNARRRVVEREKRAVGMGAVFLGFLGA
                     AGSTMGAASITLTVQARQLLSGIVQQQSNLLKAIEAQQHMLKLTVWGIKQLQARVLAL
                     ERYLKDQQLLGMWGCSGKLICTTNVYWNSSWSNKTYGDIWDNMTWMQWEREISNYTEI
                     IYELLEESQNQQEKNEQDLLALDRWNSLWNWFNITNWLWYIKIFIMIVGGLIGLRIIF
                     AVLSLVNRVRQGYSPLSLQTLLPTPRGPARPEGIEEEGGEQGRDRSIRLLTGLSELIW
                     DDLRNLCLFSYHHLRDLILIAARIVQLLGRRGWEALKYLWNILQYWIQELKNSAAIAV
                     AYLQYGWSYFHEAVQAGWRSATETLAGAWGDLWETLRRGGRWILAIPRRIRQGLELTL
                     L"
BASE COUNT      898 a    447 c    606 g    623 t
ORIGIN      
        1 atgagagtga tggggataca gaggaattat ccacaatggt ggatatggag catgttaggc
       61 ttttggatgc taatgatttg taatgggatg tgggtcacag tctactatgg ggtacctgtg
      121 tggaaagaag caaaaactac tctattttgt gcatcagatg ctaaagcata tgagaaagaa
      181 gtgcataatg tctgggctac acatgcctgt gtacccacag accccaatcc acaagaaatg
      241 gttttaaaaa atgtaacaga aaatttcaac atgtggaaaa atgacatggt ggatcagatg
      301 catgaagatg taattagttt atgggatcaa agcctcaagc catgtgtaaa gttgacccca
      361 ctctgtgtca ctctaaactg taccaatgct actgccagca atagcagtat aatagaggga
      421 atgaaaaatt gctctttcaa tataaccaca gaattaagag ataagagaga gaaaaagaat
      481 gcactttttt ataaacttga tatagtacaa ctagatggca actctagtca gtatagatta
      541 ataaattgta atacctcagt cataacacaa gcctgtccaa aggtctcttt tgacccaatt
      601 cctatacatt attgtgctcc agctggttat gcgattctaa agtgtaataa taagacattc
      661 actggaacag gaccgtgtaa taatgtcagc acagtacaat gtacacatgg aactaagcca
      721 gtggtttcaa ctcaactatt gttaaatggt agcctagcag aaggagagat aataattaga
      781 tctgaaaata taacaaacaa tgtcaaaaca ataatagtac atctcaatga atctgtaaag
      841 attgagtgta cgagacccaa taataataca agaacaagta taagaatagg accaggacaa
      901 gcattttatg caacaggaca agtaatagga gacataagag aagcacattg taacattagt
      961 gaaagtaaat ggaatgaaac tttacaaagg gtaagtaaaa aattaaaaga atacttccct
     1021 cataagaata taacatttca accatcctca ggaggggacc tagaaattac aacacatcac
     1081 tttaattgtg gaggagaatt tttctattgc aatacatcaa gcctgtttaa taggacatat
     1141 atggctaata gtacagatat ggctaatagt acagaaacta acagtacacg aaccatcaca
     1201 atccactgca gaataaaaca aattataaac atgtggcagg aggtgggacg agcaatgtat
     1261 gcccctccca ttgcaggaaa cataacatgt atatcaaata tcacaggact actattgaca
     1321 agggatggag gaaaaaacaa tacggagaca ttcagacctg gaggaggaaa tatgaaggac
     1381 aattggagaa gtgaattata taaatataaa gtggtagaag ttaagccatt aggagtagca
     1441 cccactaatg caagaaggag agtggtggag agagaaaaaa gagcagtggg aatgggagct
     1501 gtgttccttg ggttcttggg agcggcagga agcactatgg gcgcagcatc aataacgctg
     1561 acggtacagg ccagacaatt attgtctggt atagtgcaac agcaaagcaa tttgctgaag
     1621 gctatagagg ctcaacagca tatgttgaaa ctcacggtct ggggcattaa acagctccag
     1681 gcaagagtcc tggccttgga aagataccta aaggatcaac agctcctagg gatgtggggc
     1741 tgctctggaa aactcatctg caccactaat gtatattgga actctagttg gagtaataaa
     1801 acttatggtg atatttggga taacatgacc tggatgcagt gggagagaga aattagcaat
     1861 tatacagaaa taatatatga attgcttgaa gaatcacaaa accagcagga aaagaatgaa
     1921 caagatttac tagcattgga cagatggaac agtctgtgga attggtttaa cataacaaat
     1981 tggctgtggt atataaaaat attcataatg atagtaggag gcttgatagg tttaagaata
     2041 atttttgctg tgctttcttt agtaaataga gttaggcagg gatactcacc tctgtcgttg
     2101 cagaccctcc tcccaacccc acggggaccc gccaggcccg aaggaataga agaagaaggt
     2161 ggagagcaag gcagagacag atccattcga ttgctgaccg gattgtcaga acttatctgg
     2221 gacgacctga ggaacctgtg cctcttcagc taccaccact tgagagactt aatcttaatt
     2281 gcagcgagga ttgtgcaact tctgggacgc agggggtggg aagccctcaa atatctttgg
     2341 aacatcctcc agtattggat ccaggaactg aagaatagtg ctgcaatagc agtagcctac
     2401 ctacaatatg ggtggagcta tttccatgag gcggtccaag ccggctggag atctgcgaca
     2461 gagactcttg cgggcgcgtg gggagactta tgggagactc ttaggagagg tggaagatgg
     2521 atcctcgcaa tccctaggag gattagacaa gggcttgagc tcactctctt gtga
//
LOCUS       seq36_w1                2574 bp    RNA     linear   SYN 03-MAY-2023
DEFINITION  [Simian-
            Human_immunodeficiency_virus]_[virus_isolate_RM5593_w1]_envelope_gl
            ycoprotein_(env)_and_vpu_protein_(vpu)_genes,_partial_cds.
ACCESSION   
VERSION
KEYWORDS    .
SOURCE      Simian-Human immunodeficiency virus
  ORGANISM  Simian-Human immunodeficiency virus
            Viruses; Riboviria; Pararnavirae; Artverviricota; Revtraviricetes;
            Ortervirales; Retroviridae; Orthoretrovirinae; Lentivirus; Primate
            lentivirus group.
REFERENCE   1  (bases 1 to 2574)
  AUTHORS   Bauer,A., Lindemuth,E., Marino,F.E., Krause,R., Joy,J.,
            Docken,S.S., Mallick,S., McCormick,K., Holt,C., Georgiev,I.,
            Felber,B., Keele,B.F., Veazey,R., Davenport,M.P., Li,H., Shaw,G.M.
            and Bar,K.J.
  TITLE     Adaptation of a transmitted/founder simian-human immunodeficiency
            virus 1 for enhanced replication in rhesus macaques
  JOURNAL   Unpublished
REFERENCE   2  (bases 1 to 2574)
  AUTHORS   Bauer,A., Lindemuth,E., Marino,F.E., Krause,R., Joy,J.,
            Docken,S.S., Mallick,S., McCormick,K., Holt,C., Georgiev,I.,
            Felber,B., Keele,B.F., Veazey,R., Davenport,M.P., Li,H., Shaw,G.M.
            and Bar,K.J.
  TITLE     Direct Submission
  JOURNAL   Submitted (03-MAY-2023) Infectious Diseases, University of
            Pennsylvania, 3610 Hamilton Walk, Philadelphia, PA 19104, USA
COMMENT     Bankit Comment: LocalID:seq36_w1
            Bankit Comment: BankIt2700165
            Bankit Comment: FeatPropSourceSeq:seq1_w1
            
            ##Assembly-Data-START##
            Assembly Method       :: Geneious Prime v. 2023.1.2
            Sequencing Technology :: Illumina
            ##Assembly-Data-END##
FEATURES             Location/Qualifiers
     source          1..2574
                     /organism="Simian-Human immunodeficiency virus"
                     /mol_type="other RNA"
                     /strain="CAP256SU"
                     /host="Macaca Mulatta"
                     /db_xref="taxon:57667"
                     /country="USA"
                     /collection_date="01-Jun-2020"
     gene            1..2574
                     /gene="env"
     CDS             1..2574
                     /gene="env"
                     /codon_start=1
                     /product="envelope glycoprotein"
                     /translation="MRVMGIQRNYPQWWIWSMLGFWMLMICNGMWVTVYYGVPVWKEA
                     KTTLFCASDAKAYEKEVHNVWATHACVPTDPNPQEMVLKNVTENFNMWKNDMVDQMHE
                     DVISLWDQSLKPCVKLTPLCVTLNCTNATASNSSIIEGMKNCSFNITTELRDKREKKN
                     ALFYKLDIVQLDGNSSQYRLINCNTSVITQACPKVSFDPIPIHYCAPAGYAILKCNNK
                     TFTGTGPCNNVSTVQCTHGIKPVVSTQLLLNGSLAEGEIIIRSENITNNVKTIIVHLN
                     ESVKIECTRPNNNTRTSIRIGPGQAFYATGQVIGDIREAHCNISESKWNETLQRVSKK
                     LKEYFPHKNITFQPSSGGDLEITTHHFNCGGEFFYCNTSSLFNRTYMANSTDMANSTE
                     TNSTRTITIHCRIKQIINMWQEVGRAMYAPPIAGNITCISNITGLLLTRDGGKNNTET
                     FRPGGGNMKDNWRSELYKYKVVEVKPLGVAPTNARRRVVEREKRAVGMGAVFLGFLGA
                     AGSTMGAASITLTVQARQLLSGIVQQQSNLLKAIEAQQHMLKLTVWGIKQLQARVLAL
                     ERYLKDQQLLGMWGCSGKLICTTNVYWNSSWSNKTYGDIWDNMTWMQWEREISNYTEI
                     IYELLEESQNQQEKNEQDLLALDRWNSLWNWFNITNWLWYIKIFIMIVGGLIGLRIIF
                     AVLSLVNRVRQGYSPLSLQTLLPTPRGPARPEGIEEEGGEQGRDRSIRLLTGLSELIW
                     DDLRNLCLFSYHHLRDLILIAARIVQLLGRRGWEALKYLWNILQYWIQELKNSAAIAV
                     AYLQYGWSYFHEAVQAGWRSATETLAGAWGDLWETLRRGGRWILAIPRRIRQGLELTL
                     L"
BASE COUNT      898 a    446 c    606 g    624 t
ORIGIN      
        1 atgagagtga tggggataca gaggaattat ccacaatggt ggatatggag catgttaggc
       61 ttttggatgc taatgatttg taatgggatg tgggtcacag tctactatgg ggtacctgtg
      121 tggaaagaag caaaaactac tctattttgt gcatcagatg ctaaagcata tgagaaagaa
      181 gtgcataatg tctgggctac acatgcctgt gtacccacag accccaatcc acaagaaatg
      241 gttttaaaaa atgtaacaga aaatttcaac atgtggaaaa atgacatggt ggatcagatg
      301 catgaagatg taattagttt atgggatcaa agcctcaagc catgtgtaaa gttgacccca
      361 ctctgtgtca ctctaaactg taccaatgct actgccagca atagcagtat aatagaggga
      421 atgaaaaatt gctctttcaa tataaccaca gaattaagag ataagagaga gaaaaagaat
      481 gcactttttt ataaacttga tatagtacaa ctagatggca actctagtca gtatagatta
      541 ataaattgta atacctcagt cataacacaa gcctgtccaa aggtctcttt tgacccaatt
      601 cctatacatt attgtgctcc agctggttat gcgattctaa agtgtaataa taagacattc
      661 actggaacag gaccgtgtaa taatgtcagc acagtacaat gtacacatgg aattaagcca
      721 gtggtttcaa ctcaactatt gttaaatggt agcctagcag aaggagagat aataattaga
      781 tctgaaaata taacaaacaa tgtcaaaaca ataatagtac atctcaatga atctgtaaag
      841 attgagtgta cgagacccaa taataataca agaacaagta taagaatagg accaggacaa
      901 gcattttatg caacaggaca agtaatagga gacataagag aagcacattg taacattagt
      961 gaaagtaaat ggaatgaaac tttacaaagg gtaagtaaaa aattaaaaga atacttccct
     1021 cataagaata taacatttca accatcctca ggaggggacc tagaaattac aacacatcac
     1081 tttaattgtg gaggagaatt tttctattgc aatacatcaa gcctgtttaa taggacatat
     1141 atggctaata gtacagatat ggctaatagt acagaaacta acagtacacg aaccatcaca
     1201 atccactgca gaataaaaca aattataaac atgtggcagg aggtgggacg agcaatgtat
     1261 gcccctccca ttgcaggaaa cataacatgt atatcaaata tcacaggact actattgaca
     1321 agggatggag gaaaaaacaa tacggagaca ttcagacctg gaggaggaaa tatgaaggac
     1381 aattggagaa gtgaattata taaatataaa gtggtagaag ttaagccatt aggagtagca
     1441 cccactaatg caagaaggag agtggtggag agagaaaaaa gagcagtggg aatgggagct
     1501 gtgttccttg ggttcttggg agcggcagga agcactatgg gcgcagcatc aataacgctg
     1561 acggtacagg ccagacaatt attgtctggt atagtgcaac agcaaagcaa tttgctgaag
     1621 gctatagagg ctcaacagca tatgttgaaa ctcacggtct ggggcattaa acagctccag
     1681 gcaagagtcc tggccttgga aagataccta aaggatcaac agctcctagg gatgtggggc
     1741 tgctctggaa aactcatctg caccactaat gtatattgga actctagttg gagtaataaa
     1801 acttatggtg atatttggga taacatgacc tggatgcagt gggagagaga aattagcaat
     1861 tatacagaaa taatatatga attgcttgaa gaatcacaaa accagcagga aaagaatgaa
     1921 caagatttac tagcattgga cagatggaac agtctgtgga attggtttaa cataacaaat
     1981 tggctgtggt atataaaaat attcataatg atagtaggag gcttgatagg tttaagaata
     2041 atttttgctg tgctttcttt agtaaataga gttaggcagg gatactcacc tctgtcgttg
     2101 cagaccctcc tcccaacccc acggggaccc gccaggcccg aaggaataga agaagaaggt
     2161 ggagagcaag gcagagacag atccattcga ttgctgaccg gattgtcaga acttatctgg
     2221 gacgacctga ggaacctgtg cctcttcagc taccaccact tgagagactt aatcttaatt
     2281 gcagcgagga ttgtgcaact tctgggacgc agggggtggg aagccctcaa atatctttgg
     2341 aacatcctcc agtattggat ccaggaactg aagaatagtg ctgcaatagc agtagcctac
     2401 ctacaatatg ggtggagcta tttccatgag gcggtccaag ccggctggag atctgcgaca
     2461 gagactcttg cgggcgcgtg gggagactta tgggagactc ttaggagagg tggaagatgg
     2521 atcctcgcaa tccctaggag gattagacaa gggcttgagc tcactctctt gtga
//
LOCUS       5593-W2-2-1-19-B4_SGA   2569 bp    RNA     linear   SYN 03-MAY-2023
DEFINITION  58,776 reads assembled to
            5593-W2-2-1-19-B4_S16_L001_R_001_read_consensus'.
ACCESSION   
VERSION
KEYWORDS    .
SOURCE      Simian-Human immunodeficiency virus
  ORGANISM  Simian-Human immunodeficiency virus
            Viruses; Riboviria; Pararnavirae; Artverviricota; Revtraviricetes;
            Ortervirales; Retroviridae; Orthoretrovirinae; Lentivirus; Primate
            lentivirus group.
REFERENCE   1  (bases 1 to 2569)
  AUTHORS   Bauer,A., Lindemuth,E., Marino,F.E., Krause,R., Joy,J.,
            Docken,S.S., Mallick,S., McCormick,K., Holt,C., Georgiev,I.,
            Felber,B., Keele,B.F., Veazey,R., Davenport,M.P., Li,H., Shaw,G.M.
            and Bar,K.J.
  TITLE     Adaptation of a transmitted/founder simian-human immunodeficiency
            virus 1 for enhanced replication in rhesus macaques
  JOURNAL   Unpublished
REFERENCE   2  (bases 1 to 2569)
  AUTHORS   Bauer,A., Lindemuth,E., Marino,F.E., Krause,R., Joy,J.,
            Docken,S.S., Mallick,S., McCormick,K., Holt,C., Georgiev,I.,
            Felber,B., Keele,B.F., Veazey,R., Davenport,M.P., Li,H., Shaw,G.M.
            and Bar,K.J.
  TITLE     Direct Submission
  JOURNAL   Submitted (03-MAY-2023) Infectious Diseases, University of
            Pennsylvania, 3610 Hamilton Walk, Philadelphia, PA 19104, USA
COMMENT     Bankit Comment: LocalID:5593-W2-2-1-19-B4_SGA
            Bankit Comment: BankIt2700193
            Bankit Comment: FeatPropSourceSeq:5593-W2-2-1-19-B4_SGA
            
            ##Assembly-Data-START##
            Assembly Method       :: Geneious Prime(R) v. 2023.1.2
            Sequencing Technology :: Illumina
            ##Assembly-Data-END##
FEATURES             Location/Qualifiers
     source          1..2569
                     /organism="Simian-Human immunodeficiency virus"
                     /mol_type="other RNA"
                     /strain="CAP256SU"
                     /db_xref="taxon:57667"
                     /country="USA"
                     /collection_date="01-Jun-2020"
     gene            1..2569
                     /gene="Env"
     CDS             1..2569
                     /gene="Env"
                     /codon_start=1
                     /product="envelope glycoprotein"
                     /translation="MRVMGIQRNYPQWWIWSMLGFWMLMICNGMWVTVYYGVPVWKEA
                     KTTLCIRC*SI*ERSA*CLGYTCLCTHRPQSTRNGFKKCNRKFQHVEK*HGGSDA*RC
                     N*FMGSKPQAMCKVDPTLCHSKLYQCYCQQ*QYNRGNEKLLFQYNHRIKR*EREKECT
                     FL*T*YSTTRWQL*SV*INKL*YLSHNTSLSKGLF*PNSYTLLCSSWLCDSKV***DI
                     HWNRTV**CQHSTMYTWN*ASDFNSTIVKW*PSRRRDNN*I*KYNKQCQNNNSTSQ*I
                     CKD*VYETQ**YKNKYKNRTRTSILCNRTSNRRHKRSTL*H**K*ME*NFTKGK*KIK
                     RILPS*EYNISTILRRGPRNYNTSL*LWRRIFLLQYIKPV**DIYG**YRYG**YRN*
                     QYTNHHNPLQNKTNYKHVAGGGTSNVCPSHCRKHNMYIKYHRTTIDKGWRKKQYGDIQ
                     TWRRKYEGQLEK*II*I*SGRS*AIRSSTH*CKKESGGERKKSSGNGSCVPWVLGSGR
                     KHYGRSINNADGTGQTIIVWYSATAKQFAEGYRGSTAYVETHGLGH*TAPGKSPGLGK
                     IPKGSTAPRDVGLLWKTHLHH*CILEL*LE**NLW*YLG*HDLDAVGERN*QLYRNNI
                     *IA*RITKPAGKE*TRFTSIGQMEQSVELV*HNKLAVVYKNIHNDSRRLDRFKNNFCC
                     AFFSK*S*AGILTSVVADPPPNPTGTRQARRNRRRRWRARQRQIHSIADRIVRTYLGR
                     PEEPVPLQLPPLERLNLNCSEDCATSGTQGVGSPQISLEHPPVLDPGTEE*CCNSSSL
                     PTIWVELFP*GGPSRLEICDRDSCGRVGRLMGDS*ERWKMDPRNP*ED*TRA*AHSLV
                     "
BASE COUNT      897 a    446 c    606 g    620 t
ORIGIN      
        1 atgagagtga tggggataca gaggaattat ccacaatggt ggatatggag catgttaggc
       61 ttttggatgc taatgatttg taatgggatg tgggtcacag tctactatgg ggtacctgtg
      121 tggaaagaag caaaaactac tctgtgcatc agatgctaaa gcatatgaga aagaagtgca
      181 taatgtctgg gctacacatg cctgtgtacc cacagacccc aatccacaag aaatggtttt
      241 aaaaaatgta acagaaaatt tcaacatgtg gaaaaatgac atggtggatc agatgcatga
      301 agatgtaatt agtttatggg atcaaagcct caagccatgt gtaaagttga ccccactctg
      361 tgtcactcta aactgtacca atgctactgc cagcaatagc agtataatag agggaatgaa
      421 aaattgctct ttcaatataa ccacagaatt aagagataag agagagaaaa agaatgcact
      481 tttttataaa cttgatatag tacaactaga tggcaactct agtcagtata gattaataaa
      541 ttgtaatacc tcagtcataa cacaagcctg tccaaaggtc tcttttgacc caattcctat
      601 acattattgt gctccagctg gttatgcgat tctaaagtgt aataataaga cattcactgg
      661 aacaggaccg tgtaataatg tcagcacagt acaatgtaca catggaatta agccagtgat
      721 ttcaactcaa ctattgttaa atggtagcct agcagaagga gagataataa ttagatctga
      781 aaatataaca aacaatgtca aaacaataat agtacatctc aatgaatctg taaagattga
      841 gtgtacgaga cccaataata atacaagaac aagtataaga ataggaccag gacaagcatt
      901 ttatgcaaca ggacaagtaa taggagacat aagagaagca cattgtaaca ttagtgaaag
      961 taaatggaat gaaactttac aaagggtaag taaaaaatta aaagaatact tccctcataa
     1021 gaatataaca tttcaaccat cctcaggagg ggacctagaa attacaacac atcactttaa
     1081 ttgtggagga gaatttttct attgcaatac atcaagcctg tttaatagga catatatggc
     1141 taatagtaca gatatggcta atagtacaga aactaacagt acacgaacca tcacaatccg
     1201 ctgcagaata aaacaaatta taaacatgtg gcaggaggtg ggacgagcaa tgtatgcccc
     1261 tcccattgca ggaaacataa catgtatatc aaatatcaca ggactactat tgacaaggga
     1321 tggaggaaaa aacaatacgg agacattcag acctggagga ggaaatatga aggacaattg
     1381 gagaagtgaa ttatataaat ataaagtggt agaagttaag ccattaggag tagcacccac
     1441 taatgcaaga aggagagtgg tggagagaga aaaaagagca gtgggaatgg gagctgtgtt
     1501 ccttgggttc ttgggagcgg caggaagcac tatgggcgca gcatcaataa cgctgacggt
     1561 acaggccaga caattattgt ctggtatagt gcaacagcaa agcaatttgc tgaaggctat
     1621 agaggctcaa cagcatatgt tgaaactcac ggtctggggc attaaacagc tccaggcaag
     1681 agtcctggcc ttggaaagat acctaaagga tcaacagctc ctagggatgt ggggctgctc
     1741 tggaaaactc atctgcacca ctaatgtata ttggaactct agttggagta ataaaactta
     1801 tggtgatatt tgggataaca tgacctggat gcagtgggag agagaaatta gcaattatac
     1861 agaaataata tatgaattgc ttgaagaatc acaaaaccag caggaaaaga atgaacaaga
     1921 tttactagca ttggacagat ggaacagtct gtggaattgg tttaacataa caaattggct
     1981 gtggtatata aaaatattca taatgatagt aggaggcttg ataggtttaa gaataatttt
     2041 tgctgtgctt tctttagtaa atagagttag gcagggatac tcacctctgt cgttgcagac
     2101 cctcctccca accccacggg gacccgccag gcccgaagga atagaagaag aaggtggaga
     2161 gcaaggcaga gacagatcca ttcgattgct gaccggattg tcagaactta tctgggacga
     2221 cctgaggaac ctgtgcctct tcagctacca ccacttgaga gacttaatct taattgcagc
     2281 gaggattgtg caacttctgg gacgcagggg gtgggaagcc ctcaaatatc tttggaacat
     2341 cctccagtat tggatccagg aactgaagaa tagtgctgca atagcagtag cctacctaca
     2401 atatgggtgg agctatttcc atgaggcggt ccaagccggc tggagatctg cgacagagac
     2461 tcttgcgggc gcgtggggag acttatggga gactcttagg agaggtggaa gatggatcct
     2521 cgcaatccct aggaggatta gacaagggct tgagctcact ctcttgtga
//
LOCUS       5593-W2-2-1-19-F10_SGA  2574 bp    RNA     linear   SYN 03-MAY-2023
DEFINITION  78,926 reads assembled to
            5593-W2-2-1-19-F10_S17_L001_R_001_read_consensus'.
ACCESSION   
VERSION
KEYWORDS    .
SOURCE      Simian-Human immunodeficiency virus
  ORGANISM  Simian-Human immunodeficiency virus
            Viruses; Riboviria; Pararnavirae; Artverviricota; Revtraviricetes;
            Ortervirales; Retroviridae; Orthoretrovirinae; Lentivirus; Primate
            lentivirus group.
REFERENCE   1  (bases 1 to 2574)
  AUTHORS   Bauer,A., Lindemuth,E., Marino,F.E., Krause,R., Joy,J.,
            Docken,S.S., Mallick,S., McCormick,K., Holt,C., Georgiev,I.,
            Felber,B., Keele,B.F., Veazey,R., Davenport,M.P., Li,H., Shaw,G.M.
            and Bar,K.J.
  TITLE     Adaptation of a transmitted/founder simian-human immunodeficiency
            virus 1 for enhanced replication in rhesus macaques
  JOURNAL   Unpublished
REFERENCE   2  (bases 1 to 2574)
  AUTHORS   Bauer,A., Lindemuth,E., Marino,F.E., Krause,R., Joy,J.,
            Docken,S.S., Mallick,S., McCormick,K., Holt,C., Georgiev,I.,
            Felber,B., Keele,B.F., Veazey,R., Davenport,M.P., Li,H., Shaw,G.M.
            and Bar,K.J.
  TITLE     Direct Submission
  JOURNAL   Submitted (03-MAY-2023) Infectious Diseases, University of
            Pennsylvania, 3610 Hamilton Walk, Philadelphia, PA 19104, USA
COMMENT     Bankit Comment: LocalID:5593-W2-2-1-19-F10_SGA
            Bankit Comment: BankIt2700193
            Bankit Comment: FeatPropSourceSeq:5593-W2-2-1-19-B4_SGA
            
            ##Assembly-Data-START##
            Assembly Method       :: Geneious Prime(R) v. 2023.1.2
            Sequencing Technology :: Illumina
            ##Assembly-Data-END##
FEATURES             Location/Qualifiers
     source          1..2574
                     /organism="Simian-Human immunodeficiency virus"
                     /mol_type="other RNA"
                     /strain="CAP256SU"
                     /db_xref="taxon:57667"
                     /country="USA"
                     /collection_date="01-Jun-2020"
     gene            1..2574
                     /gene="Env"
     CDS             1..2574
                     /gene="Env"
                     /codon_start=1
                     /product="envelope glycoprotein"
                     /translation="MRVMGIQRNYPQWWIWSMLGFWMLMICNGMWVTVYYGVPVWKEA
                     KTTLFCASDAKAYEKEVHNVWATHACVPTDPNPQEMVLKNVTENFNMWKNDMVDQMHE
                     DVISLWDQSLKPCVKLTPLCVTLNCTNATASNSSIIEGMKNCSFNITTELRDKREKKN
                     ALFYKLDIVQLDGNSSQYRLINCNTSVITQACPKVSFDPIPIHYCAPAGYAILKCNNK
                     TFTGTGPCNNVSTVQCTHGIKPVVSTQLLLNGSLAEGEIIIRSENITNNVKTIIVHLN
                     ESVKIECTRPNNNTRTSIRIGPGQAFYATGQVIGDIREAHCNISESKWNETLQRVSKK
                     LKEYFPHKNITFQPSSGGDLEITTHHFNCGGEFFYCNTSSLFNRTYMANSTDMANSTE
                     TNSTRTITIHCRIKQIINMWQEVGRAMYAPPIAGNITCISNITGLLLTRDGGKNNTET
                     FRPGGGNMKDNWRSELYKYKVVEVKPLGVAPTNARRRVVEREKRAVGMGAVFLGFLGA
                     AGSTMGAASITLTVQARQLLSGIVQQQSNLLKAIEAQQHMLKLTVWGIKQLQARVLAL
                     ERYLKDQQLLGMWGCSGKLICTTNVYWNSSWSNKTYGDIWDNMTWMQWEREISNYTEI
                     IYELLEESQNQQEKNEQDLLALDRWNSLWNWFNITNWLWYIKIFIMIVGGLIGLRIIF
                     AVLSLVNRVRQGYSPLSLQTLLPTPRGPARPEGIEEEGGEQGRDRSIRLLTGLSELIW
                     DDLRNLCLFSYHHLRDLILIAARIVQLLGRRGWEALKYLWNILQYWIQELKNSAAIAV
                     AYLQYGWSYFHEAVQAGWRSATETLAGAWGDLWETLRRGGRWILAIPRRIRQGLELTL
                     L"
BASE COUNT      898 a    446 c    606 g    624 t
ORIGIN      
        1 atgagagtga tggggataca gaggaattat ccacaatggt ggatatggag catgttaggc
       61 ttttggatgc taatgatttg taatgggatg tgggtcacag tctactatgg ggtacctgtg
      121 tggaaagaag caaaaactac tctattttgt gcatcagatg ctaaagcata tgagaaagaa
      181 gtgcataatg tctgggctac acatgcctgt gtacccacag accccaatcc acaagaaatg
      241 gttttaaaaa atgtaacaga aaatttcaac atgtggaaaa atgacatggt ggatcagatg
      301 catgaagatg taattagttt atgggatcaa agcctcaagc catgtgtaaa gttgacccca
      361 ctctgtgtca ctctaaactg taccaatgct actgccagca atagcagtat aatagaggga
      421 atgaaaaatt gctctttcaa tataaccaca gaattaagag ataagagaga gaaaaagaat
      481 gcactttttt ataaacttga tatagtacaa ctagatggca actctagtca gtatagatta
      541 ataaattgta atacctcagt cataacacaa gcctgtccaa aggtctcttt tgacccaatt
      601 cctatacatt attgtgctcc agctggttat gcgattctaa agtgtaataa taagacattc
      661 actggaacag gaccgtgtaa taatgtcagc acagtacaat gtacacatgg aattaagcca
      721 gtggtttcaa ctcaactatt gttaaatggt agcctagcag aaggagagat aataattaga
      781 tctgaaaata taacaaacaa tgtcaaaaca ataatagtac atctcaatga atctgtaaag
      841 attgagtgta cgagacccaa taataataca agaacaagta taagaatagg accaggacaa
      901 gcattttatg caacaggaca agtaatagga gacataagag aagcacattg taacattagt
      961 gaaagtaaat ggaatgaaac tttacaaagg gtaagtaaaa aattaaaaga atacttccct
     1021 cataagaata taacatttca accatcctca ggaggggacc tagaaattac aacacatcac
     1081 tttaattgtg gaggagaatt tttctattgc aatacatcaa gcctgtttaa taggacatat
     1141 atggctaata gtacagatat ggctaatagt acagaaacta acagtacacg aaccatcaca
     1201 atccactgca gaataaaaca aattataaac atgtggcagg aggtgggacg agcaatgtat
     1261 gcccctccca ttgcaggaaa cataacatgt atatcaaata tcacaggact actattgaca
     1321 agggatggag gaaaaaacaa tacggagaca ttcagacctg gaggaggaaa tatgaaggac
     1381 aattggagaa gtgaattata taaatataaa gtggtagaag ttaagccatt aggagtagca
     1441 cccactaatg caagaaggag agtggtggag agagaaaaaa gagcagtggg aatgggagct
     1501 gtgttccttg ggttcttggg agcggcagga agcactatgg gcgcagcatc aataacgctg
     1561 acggtacagg ccagacaatt attgtctggt atagtgcaac agcaaagcaa tttgctgaag
     1621 gctatagagg ctcaacagca tatgttgaaa ctcacggtct ggggcattaa acagctccag
     1681 gcaagagtcc tggccttgga aagataccta aaggatcaac agctcctagg gatgtggggc
     1741 tgctctggaa aactcatctg caccactaat gtatattgga actctagttg gagtaataaa
     1801 acttatggtg atatttggga taacatgacc tggatgcagt gggagagaga aattagcaat
     1861 tatacagaaa taatatatga attgcttgaa gaatcacaaa accagcagga aaagaatgaa
     1921 caagatttac tagcattgga cagatggaac agtctgtgga attggtttaa cataacaaat
     1981 tggctgtggt atataaaaat attcataatg atagtaggag gcttgatagg tttaagaata
     2041 atttttgctg tgctttcttt agtaaataga gttaggcagg gatactcacc tctgtcgttg
     2101 cagaccctcc tcccaacccc acggggaccc gccaggcccg aaggaataga agaagaaggt
     2161 ggagagcaag gcagagacag atccattcga ttgctgaccg gattgtcaga acttatctgg
     2221 gacgacctga ggaacctgtg cctcttcagc taccaccact tgagagactt aatcttaatt
     2281 gcagcgagga ttgtgcaact tctgggacgc agggggtggg aagccctcaa atatctttgg
     2341 aacatcctcc agtattggat ccaggaactg aagaatagtg ctgcaatagc agtagcctac
     2401 ctacaatatg ggtggagcta tttccatgag gcggtccaag ccggctggag atctgcgaca
     2461 gagactcttg cgggcgcgtg gggagactta tgggagactc ttaggagagg tggaagatgg
     2521 atcctcgcaa tccctaggag gattagacaa gggcttgagc tcactctctt gtga
//
LOCUS       5593-W2-2-1-19-G11_74%  2574 bp    RNA     linear   SYN 03-MAY-2023
DEFINITION  34,032 reads assembled to
            5593-W2-2-1-19-G11_S18_L001_R_001_read_consensus'.
ACCESSION   
VERSION
KEYWORDS    .
SOURCE      Simian-Human immunodeficiency virus
  ORGANISM  Simian-Human immunodeficiency virus
            Viruses; Riboviria; Pararnavirae; Artverviricota; Revtraviricetes;
            Ortervirales; Retroviridae; Orthoretrovirinae; Lentivirus; Primate
            lentivirus group.
REFERENCE   1  (bases 1 to 2574)
  AUTHORS   Bauer,A., Lindemuth,E., Marino,F.E., Krause,R., Joy,J.,
            Docken,S.S., Mallick,S., McCormick,K., Holt,C., Georgiev,I.,
            Felber,B., Keele,B.F., Veazey,R., Davenport,M.P., Li,H., Shaw,G.M.
            and Bar,K.J.
  TITLE     Adaptation of a transmitted/founder simian-human immunodeficiency
            virus 1 for enhanced replication in rhesus macaques
  JOURNAL   Unpublished
REFERENCE   2  (bases 1 to 2574)
  AUTHORS   Bauer,A., Lindemuth,E., Marino,F.E., Krause,R., Joy,J.,
            Docken,S.S., Mallick,S., McCormick,K., Holt,C., Georgiev,I.,
            Felber,B., Keele,B.F., Veazey,R., Davenport,M.P., Li,H., Shaw,G.M.
            and Bar,K.J.
  TITLE     Direct Submission
  JOURNAL   Submitted (03-MAY-2023) Infectious Diseases, University of
            Pennsylvania, 3610 Hamilton Walk, Philadelphia, PA 19104, USA
COMMENT     Bankit Comment: LocalID:5593-W2-2-1-19-G11_74%
            Bankit Comment: BankIt2700193
            Bankit Comment: FeatPropSourceSeq:5593-W2-2-1-19-B4_SGA
            
            ##Assembly-Data-START##
            Assembly Method       :: Geneious Prime(R) v. 2023.1.2
            Sequencing Technology :: Illumina
            ##Assembly-Data-END##
FEATURES             Location/Qualifiers
     source          1..2574
                     /organism="Simian-Human immunodeficiency virus"
                     /mol_type="other RNA"
                     /strain="CAP256SU"
                     /db_xref="taxon:57667"
                     /country="USA"
                     /collection_date="01-Jun-2020"
     gene            1..2574
                     /gene="Env"
     CDS             1..2574
                     /gene="Env"
                     /codon_start=1
                     /product="envelope glycoprotein"
                     /translation="MRVMGIQRNYPQWWIWSMLGFWMLMICNGMWVTVYYGVPVWKEA
                     KTTLFCASDAKAYEKEVHNVWATHACVPTDPNPQEMVLKNVTENFNMWKNDMVDQMHE
                     DVISLWDQSLKPCVKLTPLCVTLNCTNATASNSSIIEGMKNCSFNITTELRDKREKKN
                     ALFYKLDIVQLDGNSSQYRLINCNTSVITQACPKVSFDPIPIHYCAPAGYAILKCNNK
                     TFTGTGPCNNVSTVQCTHGIKPVISTQLLLNGSLAEGEIIIRSENITNNVKTIIVHLN
                     ESVKIECTRPNNNTRTSIRIGPGQAFYATGQVIGDIREAHCNISESKWNETLQRVSKK
                     LKEYFPHKNITFQPSSGGDLEITTHHFNCGGEFFYCNTSSLFNRTYMANSTDMANSTE
                     TNSTRTITIRCRIKQIINMWQEVGRAMYAPPIAGNITCISNITGLLLTRDGGKNNTET
                     FRPGGGNMKDNWRSELYKYKVVEVKPLGVAPTNARRRVVEREKRAVGMGAVFLGFLGA
                     AGSTMGAASITLTVQARQLLSGIVQQQSNLLKAIEAQQHMLKLTVWGIKQLQARVLAL
                     ERYLKDQQLLGMWGCSGKLICTTNVYWNSSWSNKTYGDIWDNMTWMQWEREISNYTEI
                     IYELLEESQNQQEKNEQDLLALDRWNSLWNWFNITNWLWYIKIFIMIVGGLIGLRIIF
                     AVLSLVNRVRQGYSPLSLQTLLPTPRGPARPEGIEEEGGEQGRDRSIRLLTGLSELIW
                     DDLRNLCLFSYHHLRDLILIAARIVQLLGRRGWEALKYLWNILQYWIQELKNSAAIAV
                     AYLQYGWSYFHEAVQAGWRSATETLAGAWGDLWETLRRGGRWILAIPRRIRQGLELTL
                     L"
BASE COUNT      898 a    446 c    606 g    624 t
ORIGIN      
        1 atgagagtga tggggataca gaggaattat ccacaatggt ggatatggag catgttaggc
       61 ttttggatgc taatgatttg taatgggatg tgggtcacag tctactatgg ggtacctgtg
      121 tggaaagaag caaaaactac tctattttgt gcatcagatg ctaaagcata tgagaaagaa
      181 gtgcataatg tctgggctac acatgcctgt gtacccacag accccaatcc acaagaaatg
      241 gttttaaaaa atgtaacaga aaatttcaac atgtggaaaa atgacatggt ggatcagatg
      301 catgaagatg taattagttt atgggatcaa agcctcaagc catgtgtaaa gttgacccca
      361 ctctgtgtca ctctaaactg taccaatgct actgccagca atagcagtat aatagaggga
      421 atgaaaaatt gctctttcaa tataaccaca gaattaagag ataagagaga gaaaaagaat
      481 gcactttttt ataaacttga tatagtacaa ctagatggca actctagtca gtatagatta
      541 ataaattgta atacctcagt cataacacaa gcctgtccaa aggtctcttt tgacccaatt
      601 cctatacatt attgtgctcc agctggttat gcgattctaa agtgtaataa taagacattc
      661 actggaacag gaccgtgtaa taatgtcagc acagtacaat gtacacatgg aattaagcca
      721 gtgatttcaa ctcaactatt gttaaatggt agcctagcag aaggagagat aataattaga
      781 tctgaaaata taacaaacaa tgtcaaaaca ataatagtac atctcaatga atctgtaaag
      841 attgagtgta cgagacccaa taataataca agaacaagta taagaatagg accaggacaa
      901 gcattttatg caacaggaca agtaatagga gacataagag aagcacattg taacattagt
      961 gaaagtaaat ggaatgaaac tttacaaagg gtaagtaaaa aattaaaaga atacttccct
     1021 cataagaata taacatttca accatcctca ggaggggacc tagaaattac aacacatcac
     1081 tttaattgtg gaggagaatt tttctattgc aatacatcaa gcctgtttaa taggacatat
     1141 atggctaata gtacagatat ggctaatagt acagaaacta acagtacacg aaccatcaca
     1201 atccgctgca gaataaaaca aattataaac atgtggcagg aggtgggacg agcaatgtat
     1261 gcccctccca ttgcaggaaa cataacatgt atatcaaata tcacaggact actattgaca
     1321 agggatggag gaaaaaacaa tacggagaca ttcagacctg gaggaggaaa tatgaaggac
     1381 aattggagaa gtgaattata taaatataaa gtggtagaag ttaagccatt aggagtagca
     1441 cccactaatg caagaaggag agtggtggag agagaaaaaa gagcagtggg aatgggagct
     1501 gtgttccttg ggttcttggg agcggcagga agcactatgg gcgcagcatc aataacgctg
     1561 acggtacagg ccagacaatt attgtctggt atagtgcaac agcaaagcaa tttgctgaag
     1621 gctatagagg ctcaacagca tatgttgaaa ctcacggtct ggggcattaa acagctccag
     1681 gcaagagtcc tggccttgga aagataccta aaggatcaac agctcctagg gatgtggggc
     1741 tgctctggaa aactcatctg caccactaat gtatattgga actctagttg gagtaataaa
     1801 acttatggtg atatttggga taacatgacc tggatgcagt gggagagaga aattagcaat
     1861 tatacagaaa taatatatga attgcttgaa gaatcacaaa accagcagga aaagaatgaa
     1921 caagatttac tagcattgga cagatggaac agtctgtgga attggtttaa cataacaaat
     1981 tggctgtggt atataaaaat attcataatg atagtaggag gcttgatagg tttaagaata
     2041 atttttgctg tgctttcttt agtaaataga gttaggcagg gatactcacc tctgtcgttg
     2101 cagaccctcc tcccaacccc acggggaccc gccaggcccg aaggaataga agaagaaggt
     2161 ggagagcaag gcagagacag atccattcga ttgctgaccg gattgtcaga acttatctgg
     2221 gacgacctga ggaacctgtg cctcttcagc taccaccact tgagagactt aatcttaatt
     2281 gcagcgagga ttgtgcaact tctgggacgc agggggtggg aagccctcaa atatctttgg
     2341 aacatcctcc agtattggat ccaggaactg aagaatagtg ctgcaatagc agtagcctac
     2401 ctacaatatg ggtggagcta tttccatgag gcggtccaag ccggctggag atctgcgaca
     2461 gagactcttg cgggcgcgtg gggagactta tgggagactc ttaggagagg tggaagatgg
     2521 atcctcgcaa tccctaggag gattagacaa gggcttgagc tcactctctt gtga
//
LOCUS       5593-W2-11-3-19-A2_SGA  2574 bp    RNA     linear   SYN 03-MAY-2023
DEFINITION  47,598 reads assembled to Filtered
            5593-W1-11-3-19-A2_S14_L001_R_001.contigs_reads Consensus.
ACCESSION   
VERSION
KEYWORDS    .
SOURCE      Simian-Human immunodeficiency virus
  ORGANISM  Simian-Human immunodeficiency virus
            Viruses; Riboviria; Pararnavirae; Artverviricota; Revtraviricetes;
            Ortervirales; Retroviridae; Orthoretrovirinae; Lentivirus; Primate
            lentivirus group.
REFERENCE   1  (bases 1 to 2574)
  AUTHORS   Bauer,A., Lindemuth,E., Marino,F.E., Krause,R., Joy,J.,
            Docken,S.S., Mallick,S., McCormick,K., Holt,C., Georgiev,I.,
            Felber,B., Keele,B.F., Veazey,R., Davenport,M.P., Li,H., Shaw,G.M.
            and Bar,K.J.
  TITLE     Adaptation of a transmitted/founder simian-human immunodeficiency
            virus 1 for enhanced replication in rhesus macaques
  JOURNAL   Unpublished
REFERENCE   2  (bases 1 to 2574)
  AUTHORS   Bauer,A., Lindemuth,E., Marino,F.E., Krause,R., Joy,J.,
            Docken,S.S., Mallick,S., McCormick,K., Holt,C., Georgiev,I.,
            Felber,B., Keele,B.F., Veazey,R., Davenport,M.P., Li,H., Shaw,G.M.
            and Bar,K.J.
  TITLE     Direct Submission
  JOURNAL   Submitted (03-MAY-2023) Infectious Diseases, University of
            Pennsylvania, 3610 Hamilton Walk, Philadelphia, PA 19104, USA
COMMENT     Bankit Comment: LocalID:5593-W2-11-3-19-A2_SGA
            Bankit Comment: BankIt2700193
            Bankit Comment: FeatPropSourceSeq:5593-W2-2-1-19-B4_SGA
            
            ##Assembly-Data-START##
            Assembly Method       :: Geneious Prime(R) v. 2023.1.2
            Sequencing Technology :: Illumina
            ##Assembly-Data-END##
FEATURES             Location/Qualifiers
     source          1..2574
                     /organism="Simian-Human immunodeficiency virus"
                     /mol_type="other RNA"
                     /strain="CAP256SU"
                     /db_xref="taxon:57667"
                     /country="USA"
                     /collection_date="01-Jun-2020"
     gene            1..2574
                     /gene="Env"
     CDS             1..2574
                     /gene="Env"
                     /codon_start=1
                     /product="envelope glycoprotein"
                     /translation="MRVMGIQRNYPQWWIWSMLGFWMLMICNGMWVTVYYGVPVWKEA
                     KTTLFCASDAKAYEKEVHNVWATHACVPTDPNPQEMVLKNVTENFNMWKNDMVDQMHE
                     DVISLWDQSLKPCVKLTPLCVTLNCTNATASNSSIIEGMKNCSFNITTELRDKREKKN
                     ALFYKLDIVQLDGNSNQYRLINCNTSVITQACPKVSFDPIPIHYCAPAGYAILKCNNK
                     TFTGTGPCNNVSTVQCTHGIKPVISTQLLLNGSLAEGEIIIRSENITNNVKTIIVHLN
                     ESVKIECTRPNNNTRTSIRIGPGQAFYATGQVIGDIREAHCNISESKWNETLQRVSKK
                     LKEYFPHKNITFQPSSGGDLEITTHHFNCGGEFFYCNTSSLFNRTYMANSTDMANSTE
                     TNSTRTITIHCRIKQIINMWQEVGRAMYAPPIAGNITCISNITGLLLTRDGGKNNTET
                     FRPGGGNMKDNWRSELYKYKVVEVKPLGVAPTNARRRVVEREKRAVGMGAVFLGFLGA
                     AGSTMGAASITLTVQARQLLSGIVQQQSNLLKAIEAQQHMLKLTVWGIKQLQARVLAL
                     ERYLKDQQLLGMWGCSGKLICTTNVYWNSSWSNKTYGDIWDNMTWMQWEREISNYTEI
                     IYELLEESQNQQEKNEQDLLALDRWNSLWNWFNITNWLWYIKIFIMIVGGLIGLRIIF
                     AVLSLVNRVRQGYSPLSLQTLLPTPRGPARPEGIEEEGGEQGRDRSIRLLTGLSELIW
                     DDLRNLCLFSYHHLRDLILIAARIVQLLGRRGWEALKYLWNILQYWIQELKNSAAIAV
                     AYLQYGWSYFHEAVQAGWRSATETLAGAWGDLWETLRRGGRWILAIPRRIRQGLELTL
                     L"
BASE COUNT      900 a    446 c    604 g    624 t
ORIGIN      
        1 atgagagtga tggggataca gaggaattat ccacaatggt ggatatggag catgttaggc
       61 ttttggatgc taatgatttg taatgggatg tgggtcacag tctactatgg ggtacctgtg
      121 tggaaagaag caaaaactac tctattttgt gcatcagatg ctaaagcata tgagaaagaa
      181 gtgcataatg tctgggctac acatgcctgt gtacccacag accccaatcc acaagaaatg
      241 gttttaaaaa atgtaacaga aaatttcaac atgtggaaaa atgacatggt ggatcagatg
      301 catgaagatg taattagttt atgggatcaa agcctcaagc catgtgtaaa gttgacccca
      361 ctctgtgtca ctctaaactg taccaatgct actgccagca atagcagtat aatagaggga
      421 atgaaaaatt gctctttcaa tataaccaca gaattaagag ataagagaga gaaaaagaat
      481 gcactttttt ataaacttga tatagtacaa ctagatggca actctaatca gtatagatta
      541 ataaattgta atacctcagt cataacacaa gcctgtccaa aggtctcttt tgacccaatt
      601 cctatacatt attgtgctcc agctggttat gcgattctaa agtgtaataa taagacattc
      661 actggaacag gaccgtgtaa taatgtcagc acagtacaat gtacacatgg aattaagcca
      721 gtgatttcaa ctcaactatt gttaaatggt agcctagcag aaggagagat aataattaga
      781 tctgaaaata taacaaacaa tgtcaaaaca ataatagtac atctcaatga atctgtaaag
      841 attgagtgta cgagacccaa taataataca agaacaagta taagaatagg accaggacaa
      901 gcattttatg caacaggaca agtaatagga gacataagag aagcacattg taacattagt
      961 gaaagtaaat ggaatgaaac tttacaaagg gtaagtaaaa aattaaaaga atacttccct
     1021 cataagaata taacatttca accatcctca ggaggggacc tagaaattac aacacatcac
     1081 tttaattgtg gaggagaatt tttctattgc aatacatcaa gcctgtttaa taggacatat
     1141 atggctaata gtacagatat ggctaatagt acagaaacta acagtacacg aaccatcaca
     1201 atccactgca gaataaaaca aattataaac atgtggcagg aggtgggacg agcaatgtat
     1261 gcccctccca ttgcaggaaa cataacatgt atatcaaata tcacaggact actattgaca
     1321 agggatggag gaaaaaacaa tacggagaca ttcagacctg gaggaggaaa tatgaaggac
     1381 aattggagaa gtgaattata taaatataaa gtggtagaag ttaagccatt aggagtagca
     1441 cccactaatg caagaaggag agtggtggag agagaaaaaa gagcagtggg aatgggagct
     1501 gtgttccttg ggttcttggg agcggcagga agcactatgg gcgcagcatc aataacgctg
     1561 acggtacagg ccagacaatt attgtctggt atagtgcaac agcaaagcaa tttgctgaag
     1621 gctatagagg ctcaacagca tatgttgaaa ctcacggtct ggggcattaa acagctccag
     1681 gcaagagtcc tggccttgga aagataccta aaggatcaac agctcctagg gatgtggggc
     1741 tgctctggaa aactcatctg caccactaat gtatattgga actctagttg gagtaataaa
     1801 acttatggtg atatttggga taacatgacc tggatgcagt gggagagaga aattagcaat
     1861 tatacagaaa taatatatga attgcttgaa gaatcacaaa accagcagga aaagaatgaa
     1921 caagatttac tagcattgga cagatggaac agtctgtgga attggtttaa cataacaaat
     1981 tggctgtggt atataaaaat attcataatg atagtaggag gcttgatagg tttaagaata
     2041 atttttgctg tgctttcttt agtaaataga gttaggcagg gatactcacc tctgtcgttg
     2101 cagaccctcc tcccaacccc acggggaccc gccaggcccg aaggaataga agaagaaggt
     2161 ggagagcaag gcagagacag atccattcga ttgctgaccg gattgtcaga acttatctgg
     2221 gacgacctga ggaacctgtg cctcttcagc taccaccact tgagagactt aatcttaatt
     2281 gcagcgagga ttgtgcaact tctgggacgc agggggtggg aagccctcaa atatctttgg
     2341 aacatcctcc agtattggat ccaggaactg aagaatagtg ctgcaatagc agtagcctac
     2401 ctacaatatg ggtggagcta tttccatgag gcggtccaag ccggctggag atctgcgaca
     2461 gagactcttg cgggcgcgtg gggagactta tgggagactc ttaggagagg tggaagatgg
     2521 atcctcgcaa tccctaggag gattagacaa gggcttgagc tcactctctt gtga
//
LOCUS       5593-W2-11-3-19-A6_SGA  2574 bp    RNA     linear   SYN 03-MAY-2023
DEFINITION  85,999 reads assembled to Filtered
            5593-W1-11-3-19-A6_S15_L001_R_001.contigs_reads Consensus.
ACCESSION   
VERSION
KEYWORDS    .
SOURCE      Simian-Human immunodeficiency virus
  ORGANISM  Simian-Human immunodeficiency virus
            Viruses; Riboviria; Pararnavirae; Artverviricota; Revtraviricetes;
            Ortervirales; Retroviridae; Orthoretrovirinae; Lentivirus; Primate
            lentivirus group.
REFERENCE   1  (bases 1 to 2574)
  AUTHORS   Bauer,A., Lindemuth,E., Marino,F.E., Krause,R., Joy,J.,
            Docken,S.S., Mallick,S., McCormick,K., Holt,C., Georgiev,I.,
            Felber,B., Keele,B.F., Veazey,R., Davenport,M.P., Li,H., Shaw,G.M.
            and Bar,K.J.
  TITLE     Adaptation of a transmitted/founder simian-human immunodeficiency
            virus 1 for enhanced replication in rhesus macaques
  JOURNAL   Unpublished
REFERENCE   2  (bases 1 to 2574)
  AUTHORS   Bauer,A., Lindemuth,E., Marino,F.E., Krause,R., Joy,J.,
            Docken,S.S., Mallick,S., McCormick,K., Holt,C., Georgiev,I.,
            Felber,B., Keele,B.F., Veazey,R., Davenport,M.P., Li,H., Shaw,G.M.
            and Bar,K.J.
  TITLE     Direct Submission
  JOURNAL   Submitted (03-MAY-2023) Infectious Diseases, University of
            Pennsylvania, 3610 Hamilton Walk, Philadelphia, PA 19104, USA
COMMENT     Bankit Comment: LocalID:5593-W2-11-3-19-A6_SGA
            Bankit Comment: BankIt2700193
            Bankit Comment: FeatPropSourceSeq:5593-W2-2-1-19-B4_SGA
            
            ##Assembly-Data-START##
            Assembly Method       :: Geneious Prime(R) v. 2023.1.2
            Sequencing Technology :: Illumina
            ##Assembly-Data-END##
FEATURES             Location/Qualifiers
     source          1..2574
                     /organism="Simian-Human immunodeficiency virus"
                     /mol_type="other RNA"
                     /strain="CAP256SU"
                     /db_xref="taxon:57667"
                     /country="USA"
                     /collection_date="01-Jun-2020"
     gene            1..2574
                     /gene="Env"
     CDS             1..2574
                     /gene="Env"
                     /codon_start=1
                     /product="envelope glycoprotein"
                     /translation="MRVMGIQRNYPQWWIWSMLGFWMLMICNGMWVTVYYGAPVWKEA
                     KTTLFCASDAKAYEKEVHNVWATHACVPTDPNPQEMVLKNVTENFNMWKNDMVDQMHE
                     DVISLWDQSLKPCVKLTPLCVTLNCTNATASNSSIIEGMKNCSFNITTELRDKREKKN
                     ALFYKLDIVQLDGNSSQYRLINCNTSVITQACPKVSFDPIPIHYCAPAGYAILKCNNK
                     TFTGTGPCNNVSTVQCTHGIKPVVSTQLLLNGSLAEGEIIIRSENITDNVKTIIVHLN
                     ESVKIECTRPNNNTRTSIRIGPGQAFYATGQVIGDIREAHCNISESKWNETLQRVSKK
                     LKEYFPHKNITFQPSSGGDLEITTHHFNCGGEFFYCNTSSLFNRTYMANSTDMANSTE
                     TNSTRTITIRCRIKQIINMWQEVGRAMYAPPIAGNITCISNITGLLLTRDGGKNNTET
                     FRPGGGNMKDNWRSELYKYKVVEVKPLGVAPTNARRRVVEREKRAVGMGAVFLGFLGA
                     AGSTMGAASITLTVQARQLLSGIVQQQSNLLKAIEAQQHMLKLTVWGIKQLQARVLAL
                     ERYLKDQQLLGMWGCSGKLICTTNVYWNSSWSNKTYGDIWDNMTWMQWEREISNYTEI
                     IYELLEESQNQQEKNEQDLLALDRWNSLWNWFNITNWLWYIKIFIMIVGGLIGLRIIF
                     AVLSLVNRVRQGYSPLSLQTLLPTPRGPARPEGIEEEGGEQGRDRSIRLLTGLSELIW
                     DDLRNLCLFSYHHLRDLILIAARIVQLLGRRGWEALKYLWNILQYWIQELKNSAAIAV
                     AYLQYGWSYFHEAVQAGWRSATETLAGAWGDLWETLRRGGRWILAIPRRIRQGLELTL
                     L"
BASE COUNT      896 a    447 c    608 g    623 t
ORIGIN      
        1 atgagagtga tggggataca gaggaattat ccacaatggt ggatatggag catgttaggc
       61 ttttggatgc taatgatttg taatgggatg tgggtcacag tctactatgg ggcacctgtg
      121 tggaaagaag caaaaactac tctattttgt gcatcagatg ctaaagcata tgagaaagaa
      181 gtgcataatg tctgggctac acatgcctgt gtacccacag accccaatcc acaagaaatg
      241 gttttaaaaa atgtaacaga aaatttcaac atgtggaaaa atgacatggt ggatcagatg
      301 catgaagatg taattagttt atgggatcaa agcctcaagc catgtgtaaa gttgacccca
      361 ctctgtgtca ctctaaactg taccaatgct actgccagca atagcagtat aatagaggga
      421 atgaaaaatt gctctttcaa tataaccaca gaattaagag ataagagaga gaaaaagaat
      481 gcactttttt ataaacttga tatagtacaa ctagatggca actctagtca gtatagatta
      541 ataaattgta atacctcagt cataacacaa gcctgtccaa aggtctcttt tgacccaatt
      601 cctatacatt attgtgctcc agctggttat gcgattctaa agtgtaataa taagacattc
      661 actggaacag gaccgtgtaa taatgtcagc acagtacaat gtacacatgg aattaagcca
      721 gtggtttcaa ctcaactatt gttaaatggt agcctagcag aaggagagat aataattaga
      781 tctgaaaata taacagacaa tgtcaaaaca ataatagtac atctcaatga atctgtaaag
      841 attgagtgta cgagacccaa taataataca agaacaagta taagaatagg accaggacaa
      901 gcattttatg caacaggaca agtaatagga gacataagag aagcacattg taacattagt
      961 gaaagtaaat ggaatgaaac tttacaaagg gtaagtaaaa aattaaaaga atacttccct
     1021 cataagaata taacatttca accatcctca ggaggggacc tagaaattac aacacatcac
     1081 tttaattgtg gaggagaatt tttctattgc aatacatcaa gcctgtttaa taggacatat
     1141 atggctaata gtacagatat ggctaatagt acagaaacta acagtacacg aaccatcaca
     1201 atccgctgca gaataaaaca aattataaac atgtggcagg aggtgggacg agcaatgtat
     1261 gcccctccca ttgcaggaaa cataacatgt atatcaaata tcacaggact actattgaca
     1321 agggatggag gaaaaaacaa tacggagaca ttcagacctg gaggaggaaa tatgaaggac
     1381 aattggagaa gtgaattata taaatataaa gtggtagaag ttaagccatt aggagtagca
     1441 cccactaatg caagaaggag agtggtggag agagaaaaaa gagcagtggg aatgggagct
     1501 gtgttccttg ggttcttggg agcggcagga agcactatgg gcgcagcatc aataacgctg
     1561 acggtacagg ccagacaatt attgtctggt atagtgcaac agcaaagcaa tttgctgaag
     1621 gctatagagg ctcaacagca tatgttgaaa ctcacggtct ggggcattaa acagctccag
     1681 gcaagagtcc tggccttgga aagataccta aaggatcaac agctcctagg gatgtggggc
     1741 tgctctggaa aactcatctg caccactaat gtatattgga actctagttg gagtaataaa
     1801 acttatggtg atatttggga taacatgacc tggatgcagt gggagagaga aattagcaat
     1861 tatacagaaa taatatatga attgcttgaa gaatcacaaa accagcagga aaagaatgaa
     1921 caagatttac tagcattgga cagatggaac agtctgtgga attggtttaa cataacaaat
     1981 tggctgtggt atataaaaat attcataatg atagtaggag gcttgatagg tttaagaata
     2041 atttttgctg tgctttcttt agtaaataga gttaggcagg gatactcacc tctgtcgttg
     2101 cagaccctcc tcccaacccc acggggaccc gccaggcccg aaggaataga agaagaaggt
     2161 ggagagcaag gcagagacag atccattcga ttgctgaccg gattgtcaga acttatctgg
     2221 gacgacctga ggaacctgtg cctcttcagc taccaccact tgagagactt aatcttaatt
     2281 gcagcgagga ttgtgcaact tctgggacgc agggggtggg aagccctcaa atatctttgg
     2341 aacatcctcc agtattggat ccaggaactg aagaatagtg ctgcaatagc agtagcctac
     2401 ctacaatatg ggtggagcta tttccatgag gcggtccaag ccggctggag atctgcgaca
     2461 gagactcttg cgggcgcgtg gggagactta tgggagactc ttaggagagg tggaagatgg
     2521 atcctcgcaa tccctaggag gattagacaa gggcttgagc tcactctctt gtga
//
LOCUS       5593-W2-11-3-19-A8_SGA  2574 bp    RNA     linear   SYN 03-MAY-2023
DEFINITION  76,124 reads assembled to Filtered
            5593-W1-11-3-19-A8_S16_L001_R_001.contigs_reads Consensus.
ACCESSION   
VERSION
KEYWORDS    .
SOURCE      Simian-Human immunodeficiency virus
  ORGANISM  Simian-Human immunodeficiency virus
            Viruses; Riboviria; Pararnavirae; Artverviricota; Revtraviricetes;
            Ortervirales; Retroviridae; Orthoretrovirinae; Lentivirus; Primate
            lentivirus group.
REFERENCE   1  (bases 1 to 2574)
  AUTHORS   Bauer,A., Lindemuth,E., Marino,F.E., Krause,R., Joy,J.,
            Docken,S.S., Mallick,S., McCormick,K., Holt,C., Georgiev,I.,
            Felber,B., Keele,B.F., Veazey,R., Davenport,M.P., Li,H., Shaw,G.M.
            and Bar,K.J.
  TITLE     Adaptation of a transmitted/founder simian-human immunodeficiency
            virus 1 for enhanced replication in rhesus macaques
  JOURNAL   Unpublished
REFERENCE   2  (bases 1 to 2574)
  AUTHORS   Bauer,A., Lindemuth,E., Marino,F.E., Krause,R., Joy,J.,
            Docken,S.S., Mallick,S., McCormick,K., Holt,C., Georgiev,I.,
            Felber,B., Keele,B.F., Veazey,R., Davenport,M.P., Li,H., Shaw,G.M.
            and Bar,K.J.
  TITLE     Direct Submission
  JOURNAL   Submitted (03-MAY-2023) Infectious Diseases, University of
            Pennsylvania, 3610 Hamilton Walk, Philadelphia, PA 19104, USA
COMMENT     Bankit Comment: LocalID:5593-W2-11-3-19-A8_SGA
            Bankit Comment: BankIt2700193
            Bankit Comment: FeatPropSourceSeq:5593-W2-2-1-19-B4_SGA
            
            ##Assembly-Data-START##
            Assembly Method       :: Geneious Prime(R) v. 2023.1.2
            Sequencing Technology :: Illumina
            ##Assembly-Data-END##
FEATURES             Location/Qualifiers
     source          1..2574
                     /organism="Simian-Human immunodeficiency virus"
                     /mol_type="other RNA"
                     /strain="CAP256SU"
                     /db_xref="taxon:57667"
                     /country="USA"
                     /collection_date="01-Jun-2020"
     gene            1..2574
                     /gene="Env"
     CDS             1..2574
                     /gene="Env"
                     /codon_start=1
                     /product="envelope glycoprotein"
                     /translation="MRVMGIQRNYPQWWIWSMLGFWMLMICNGMWVTVYYGVPVWKEA
                     KTTLFCASDAKAYEKEVHNVWATHACVPTDPNPQEMVLKNVTENFNMWKNDMVDQMHE
                     DVISLWDQSLKPCVKLTPLCVTLNCTNATASNSSIIEGMKNCSFNITTELRDKREKKN
                     ALFYKLDIVQLDGNSSQYRLINCNTSVITQACPKVSFDPIPIHYCAPAGYAILKCNNK
                     TFTGTGPCNNVSTVQCTHGIKPVISTQLLLNGSLAEGEIIIRSENITNNVKTIIVHLN
                     ESVKIECTRPNNNTRTSIRIGPGQAFYATGQVIGDIREAHCNISESKWNETLQRVSKK
                     LKEYFPHKNITFQPSSGGDLEITTHHFNCGGEFFYCNTSSLFNRTYMANSTDMANSTE
                     TNSTRTITIRCRIKQIINMWQEVGRAMYAPPIAGNITCISNITGLLLTRDGGKNNTET
                     FRPGGGNMKDNWRSELYKYKVVEVKPLGVAPTNARRRVVEREKRAVGMGAVFLGFLGA
                     AGSTMGAASITLTVQARQLLSGIVQQQSNLLKAIEAQQHMLKLTVWGIKQLQARVLAL
                     ERYLKDQQLLGMWGCSGKLICTTNVYWNSSWSNKTYGDIWDNMTWMQWEREISNYTEI
                     IYELLEESQNQQEKNEQDLLALDRWNSLWNWFNITNWLWYIKIFIMIVGGLIGLRIIF
                     AVLSLVNRVRQGYSPLSLQTLLPTPRGPARPEGIEEEGGEQGRDRSIRLLTGLSELIW
                     DDLRNLCLFSYHHLRDLILIAARIVQLLGRRGWEALKYLWNILQYWIQELKNSAAIAV
                     AYLQYGWSYFHEAVQAGWRSATETLAGAWGDLWETLRRGGRWILAIPRRIRQGLELTL
                     L"
BASE COUNT      898 a    446 c    606 g    624 t
ORIGIN      
        1 atgagagtga tggggataca gaggaattat ccacaatggt ggatatggag catgttaggc
       61 ttttggatgc taatgatttg taatgggatg tgggtcacag tctactatgg ggtacctgtg
      121 tggaaagaag caaaaactac tctattttgt gcatcagatg ctaaagcata tgagaaagaa
      181 gtgcataatg tctgggctac acatgcctgt gtacccacag accccaatcc acaagaaatg
      241 gttttaaaaa atgtaacaga aaatttcaac atgtggaaaa atgacatggt ggatcagatg
      301 catgaagatg taattagttt atgggatcaa agcctcaagc catgtgtaaa gttgacccca
      361 ctctgtgtca ctctaaactg taccaatgct actgccagca atagcagtat aatagaggga
      421 atgaaaaatt gctctttcaa tataaccaca gaattaagag ataagagaga gaaaaagaat
      481 gcactttttt ataaacttga tatagtacaa ctagatggca actctagtca gtatagatta
      541 ataaattgta atacctcagt cataacacaa gcctgtccaa aggtctcttt tgacccaatt
      601 cctatacatt attgtgctcc agctggttat gcgattctaa agtgtaataa taagacattc
      661 actggaacag gaccgtgtaa taatgtcagc acagtacaat gtacacatgg aattaagcca
      721 gtgatttcaa ctcaactatt gttaaatggt agcctagcag aaggagagat aataattaga
      781 tctgaaaata taacaaacaa tgtcaaaaca ataatagtac atctcaatga atctgtaaag
      841 attgagtgta cgagacccaa taataataca agaacaagta taagaatagg accaggacaa
      901 gcattttatg caacaggaca agtaatagga gacataagag aagcacattg taacattagt
      961 gaaagtaaat ggaatgaaac tttacaaagg gtaagtaaaa aattaaaaga atacttccct
     1021 cataagaata taacatttca accatcctca ggaggggacc tagaaattac aacacatcac
     1081 tttaattgtg gaggagaatt tttctattgc aatacatcaa gcctgtttaa taggacatat
     1141 atggctaata gtacagatat ggctaatagt acagaaacta acagtacacg aaccatcaca
     1201 atccgctgca gaataaaaca aattataaac atgtggcagg aggtgggacg agcaatgtat
     1261 gcccctccca ttgcaggaaa cataacatgt atatcaaata tcacaggact actattgaca
     1321 agggatggag gaaaaaacaa tacggagaca ttcagacctg gaggaggaaa tatgaaggac
     1381 aattggagaa gtgaattata taaatataaa gtggtagaag ttaagccatt aggagtagca
     1441 cccactaatg caagaaggag agtggtggag agagaaaaaa gagcagtggg aatgggagct
     1501 gtgttccttg ggttcttggg agcggcagga agcactatgg gcgcagcatc aataacgctg
     1561 acggtacagg ccagacaatt attgtctggt atagtgcaac agcaaagcaa tttgctgaag
     1621 gctatagagg ctcaacagca tatgttgaaa ctcacggtct ggggcattaa acagctccag
     1681 gcaagagtcc tggccttgga aagataccta aaggatcaac agctcctagg gatgtggggc
     1741 tgctctggaa aactcatctg caccactaat gtatattgga actctagttg gagtaataaa
     1801 acttatggtg atatttggga taacatgacc tggatgcagt gggagagaga aattagcaat
     1861 tatacagaaa taatatatga attgcttgaa gaatcacaaa accagcagga aaagaatgaa
     1921 caagatttac tagcattgga cagatggaac agtctgtgga attggtttaa cataacaaat
     1981 tggctgtggt atataaaaat attcataatg atagtaggag gcttgatagg tttaagaata
     2041 atttttgctg tgctttcttt agtaaataga gttaggcagg gatactcacc tctgtcgttg
     2101 cagaccctcc tcccaacccc acggggaccc gccaggcccg aaggaataga agaagaaggt
     2161 ggagagcaag gcagagacag atccattcga ttgctgaccg gattgtcaga acttatctgg
     2221 gacgacctga ggaacctgtg cctcttcagc taccaccact tgagagactt aatcttaatt
     2281 gcagcgagga ttgtgcaact tctgggacgc agggggtggg aagccctcaa atatctttgg
     2341 aacatcctcc agtattggat ccaggaactg aagaatagtg ctgcaatagc agtagcctac
     2401 ctacaatatg ggtggagcta tttccatgag gcggtccaag ccggctggag atctgcgaca
     2461 gagactcttg cgggcgcgtg gggagactta tgggagactc ttaggagagg tggaagatgg
     2521 atcctcgcaa tccctaggag gattagacaa gggcttgagc tcactctctt gtga
//
LOCUS       5593-W2-11-3-19-A12_SGA 2574 bp    RNA     linear   SYN 03-MAY-2023
DEFINITION  128,436 reads assembled to Filtered
            5593-W1-11-3-19-A12_S17_L001_R_001.contigs_reads Consensus.
ACCESSION   
VERSION
KEYWORDS    .
SOURCE      Simian-Human immunodeficiency virus
  ORGANISM  Simian-Human immunodeficiency virus
            Viruses; Riboviria; Pararnavirae; Artverviricota; Revtraviricetes;
            Ortervirales; Retroviridae; Orthoretrovirinae; Lentivirus; Primate
            lentivirus group.
REFERENCE   1  (bases 1 to 2574)
  AUTHORS   Bauer,A., Lindemuth,E., Marino,F.E., Krause,R., Joy,J.,
            Docken,S.S., Mallick,S., McCormick,K., Holt,C., Georgiev,I.,
            Felber,B., Keele,B.F., Veazey,R., Davenport,M.P., Li,H., Shaw,G.M.
            and Bar,K.J.
  TITLE     Adaptation of a transmitted/founder simian-human immunodeficiency
            virus 1 for enhanced replication in rhesus macaques
  JOURNAL   Unpublished
REFERENCE   2  (bases 1 to 2574)
  AUTHORS   Bauer,A., Lindemuth,E., Marino,F.E., Krause,R., Joy,J.,
            Docken,S.S., Mallick,S., McCormick,K., Holt,C., Georgiev,I.,
            Felber,B., Keele,B.F., Veazey,R., Davenport,M.P., Li,H., Shaw,G.M.
            and Bar,K.J.
  TITLE     Direct Submission
  JOURNAL   Submitted (03-MAY-2023) Infectious Diseases, University of
            Pennsylvania, 3610 Hamilton Walk, Philadelphia, PA 19104, USA
COMMENT     Bankit Comment: LocalID:5593-W2-11-3-19-A12_SGA
            Bankit Comment: BankIt2700193
            Bankit Comment: FeatPropSourceSeq:5593-W2-2-1-19-B4_SGA
            
            ##Assembly-Data-START##
            Assembly Method       :: Geneious Prime(R) v. 2023.1.2
            Sequencing Technology :: Illumina
            ##Assembly-Data-END##
FEATURES             Location/Qualifiers
     source          1..2574
                     /organism="Simian-Human immunodeficiency virus"
                     /mol_type="other RNA"
                     /strain="CAP256SU"
                     /db_xref="taxon:57667"
                     /country="USA"
                     /collection_date="01-Jun-2020"
     gene            1..2574
                     /gene="Env"
     CDS             1..2574
                     /gene="Env"
                     /codon_start=1
                     /product="envelope glycoprotein"
                     /translation="MRVMGIQRNYPQWWIWSMLGFWMLMICNGMWVTVYYGVPVWKEA
                     KTTLFCASDAKAYEKEVHNVWATHACVPTDPNPQEMVLKNVTENFNMWKNDMVDQMHE
                     DVISLWDQSLKPCVKLTPLCVTLNCTNATASNSSIIEGMKNCSFNITTELRDKREKKN
                     ALFYKLDIVQLDGNSSQYRLINCNTSVITQACPKVSFDPIPIHYCAPAGYAILKCNNK
                     TFTGTGPCNNVSTVQCTHGIKPVISTQLLLNGSLAEGEIIIRSENITNNVKTIIVHLN
                     ESVKIECTRPNNNTRTSIRIGPGQAFYATGQVIGDIREAHCNISESKWNETLQRVSKK
                     LKEYFPHKNITFQPSSGGDLEITTHHFNCGGEFFYCNTSSLFNRTYMANSTDMANSTE
                     TNSTRTITIRCRIKQIINMWQEVGRAMYAPPIAGNITCISNITGLLLTRDGGKNNTET
                     FRPGGGNMKDNWRSELYKYKVVEVKPLGVAPTNARRRVVEREKRAVGMGAVFLGFLGA
                     AGSTMGAASITLTVQARQLLSGIVQQQSNLLKAIEAQQHMLKLTVWGIKQLQARVLAL
                     ERYLKDQQLLGMWGCSGKLICTTNVYWNSSWSNKTYGDIWDNMTWMQWEREISNYTEI
                     IYELLEESQNQQEKNEQDLLALDRWNSLWNWFNITNWLWYIKIFIMIVGGLIGLRIIF
                     AVLSLVNRVRQGYSPLSLQTLLPTPRGPARPEGIEEEGGEQGRDRSIRLLTGLSELIW
                     DDLRNLCLFSYHHLRDLILIAARIVQLLGRRGWEALKYLWNILQYWIQELKNSAAIAV
                     AYLQYGWSYFHEAVQAGWRSATETLAGAWGDLWETLRRGGRWILAIPRRIRQGLELTL
                     L"
BASE COUNT      898 a    446 c    606 g    624 t
ORIGIN      
        1 atgagagtga tggggataca gaggaattat ccacaatggt ggatatggag catgttaggc
       61 ttttggatgc taatgatttg taatgggatg tgggtcacag tctactatgg ggtacctgtg
      121 tggaaagaag caaaaactac tctattttgt gcatcagatg ctaaagcata tgagaaagaa
      181 gtgcataatg tctgggctac acatgcctgt gtacccacag accccaatcc acaagaaatg
      241 gttttaaaaa atgtaacaga aaatttcaac atgtggaaaa atgacatggt ggatcagatg
      301 catgaagatg taattagttt atgggatcaa agcctcaagc catgtgtaaa gttgacccca
      361 ctctgtgtca ctctaaactg taccaatgct actgccagca atagcagtat aatagaggga
      421 atgaaaaatt gctctttcaa tataaccaca gaattaagag ataagagaga gaaaaagaat
      481 gcactttttt ataaacttga tatagtacaa ctagatggca actctagtca gtatagatta
      541 ataaattgta atacctcagt cataacacaa gcctgtccaa aggtctcttt tgacccaatt
      601 cctatacatt attgtgctcc agctggttat gcgattctaa agtgtaataa taagacattc
      661 actggaacag gaccgtgtaa taatgtcagc acagtacaat gtacacatgg aattaagcca
      721 gtgatttcaa ctcaactatt gttaaatggt agcctagcag aaggagagat aataattaga
      781 tctgaaaata taacaaacaa tgtcaaaaca ataatagtac atctcaatga atctgtaaag
      841 attgagtgta cgagacccaa taataataca agaacaagta taagaatagg accaggacaa
      901 gcattttatg caacaggaca agtaatagga gacataagag aagcacattg taacattagt
      961 gaaagtaaat ggaatgaaac tttacaaagg gtaagtaaaa aattaaaaga atacttccct
     1021 cataagaata taacatttca accatcctca ggaggggacc tagaaattac aacacatcac
     1081 tttaattgtg gaggagaatt tttctattgc aatacatcaa gcctgtttaa taggacatat
     1141 atggctaata gtacagatat ggctaatagt acagaaacta acagtacacg aaccatcaca
     1201 atccgctgca gaataaaaca aattataaac atgtggcagg aggtgggacg agcaatgtat
     1261 gcccctccca ttgcaggaaa cataacatgt atatcaaata tcacaggact actattgaca
     1321 agggatggag gaaaaaacaa tacggagaca ttcagacctg gaggaggaaa tatgaaggac
     1381 aattggagaa gtgaattata taaatataaa gtggtagaag ttaagccatt aggagtagca
     1441 cccactaatg caagaaggag agtggtggag agagaaaaaa gagcagtggg aatgggagct
     1501 gtgttccttg ggttcttggg agcggcagga agcactatgg gcgcagcatc aataacgctg
     1561 acggtacagg ccagacaatt attgtctggt atagtgcaac agcaaagcaa tttgctgaag
     1621 gctatagagg ctcaacagca tatgttgaaa ctcacggtct ggggcattaa acagctccag
     1681 gcaagagtcc tggccttgga aagataccta aaggatcaac agctcctagg gatgtggggc
     1741 tgctctggaa aactcatctg caccactaat gtatattgga actctagttg gagtaataaa
     1801 acttatggtg atatttggga taacatgacc tggatgcagt gggagagaga aattagcaat
     1861 tatacagaaa taatatatga attgcttgaa gaatcacaaa accagcagga aaagaatgaa
     1921 caagatttac tagcattgga cagatggaac agtctgtgga attggtttaa cataacaaat
     1981 tggctgtggt atataaaaat attcataatg atagtaggag gcttgatagg tttaagaata
     2041 atttttgctg tgctttcttt agtaaataga gttaggcagg gatactcacc tctgtcgttg
     2101 cagaccctcc tcccaacccc acggggaccc gccaggcccg aaggaataga agaagaaggt
     2161 ggagagcaag gcagagacag atccattcga ttgctgaccg gattgtcaga acttatctgg
     2221 gacgacctga ggaacctgtg cctcttcagc taccaccact tgagagactt aatcttaatt
     2281 gcagcgagga ttgtgcaact tctgggacgc agggggtggg aagccctcaa atatctttgg
     2341 aacatcctcc agtattggat ccaggaactg aagaatagtg ctgcaatagc agtagcctac
     2401 ctacaatatg ggtggagcta tttccatgag gcggtccaag ccggctggag atctgcgaca
     2461 gagactcttg cgggcgcgtg gggagactta tgggagactc ttaggagagg tggaagatgg
     2521 atcctcgcaa tccctaggag gattagacaa gggcttgagc tcactctctt gtga
//
LOCUS       5593-W2-11-3-19-B8_SGA  2574 bp    RNA     linear   SYN 03-MAY-2023
DEFINITION  Simian-Human immunodeficiency virus strain CAP256SU.
ACCESSION   
VERSION
KEYWORDS    .
SOURCE      Simian-Human immunodeficiency virus
  ORGANISM  Simian-Human immunodeficiency virus
            Viruses; Riboviria; Pararnavirae; Artverviricota; Revtraviricetes;
            Ortervirales; Retroviridae; Orthoretrovirinae; Lentivirus; Primate
            lentivirus group.
REFERENCE   1  (bases 1 to 2574)
  AUTHORS   Bauer,A., Lindemuth,E., Marino,F.E., Krause,R., Joy,J.,
            Docken,S.S., Mallick,S., McCormick,K., Holt,C., Georgiev,I.,
            Felber,B., Keele,B.F., Veazey,R., Davenport,M.P., Li,H., Shaw,G.M.
            and Bar,K.J.
  TITLE     Adaptation of a transmitted/founder simian-human immunodeficiency
            virus 1 for enhanced replication in rhesus macaques
  JOURNAL   Unpublished
REFERENCE   2  (bases 1 to 2574)
  AUTHORS   Bauer,A., Lindemuth,E., Marino,F.E., Krause,R., Joy,J.,
            Docken,S.S., Mallick,S., McCormick,K., Holt,C., Georgiev,I.,
            Felber,B., Keele,B.F., Veazey,R., Davenport,M.P., Li,H., Shaw,G.M.
            and Bar,K.J.
  TITLE     Direct Submission
  JOURNAL   Submitted (03-MAY-2023) Infectious Diseases, University of
            Pennsylvania, 3610 Hamilton Walk, Philadelphia, PA 19104, USA
COMMENT     Bankit Comment: LocalID:5593-W2-11-3-19-B8_SGA
            Bankit Comment: BankIt2700193
            Bankit Comment: FeatPropSourceSeq:5593-W2-2-1-19-B4_SGA
            
            ##Assembly-Data-START##
            Assembly Method       :: Geneious Prime(R) v. 2023.1.2
            Sequencing Technology :: Illumina
            ##Assembly-Data-END##
FEATURES             Location/Qualifiers
     source          1..2574
                     /organism="Simian-Human immunodeficiency virus"
                     /mol_type="other RNA"
                     /strain="CAP256SU"
                     /db_xref="taxon:57667"
                     /country="USA"
                     /collection_date="01-Jun-2020"
     gene            1..2574
                     /gene="Env"
     CDS             1..2574
                     /gene="Env"
                     /codon_start=1
                     /product="envelope glycoprotein"
                     /translation="MRVMGIQRNYPQWWIWSMLGFWMLMICNGMWVTVYYGVPVWKEA
                     KTTLFCASDAKAYEKEVHNVWATHACVPTDPNPQEMVLKNVTENFNMWKNDMVDQMHE
                     DVISLWDQSLKPCVKLTPLCVTLNCTNATASNSSIIEGMKNCSFNITTELRDKREKKN
                     ALFYKLDIVQLDGNSSQYRLINCNTSVITQACPKVSFDPIPIHYCAPAGYAILKCNNK
                     TFTGTGPCNNVSTVQCTHGIKPVISTQLLLNGSLAEGEIIIRSENITNNVKTIIVHLN
                     ESVKIECTRPNNNTRTSIRIGPGQAFYATGQVIGDIREAHCNISESKWNETLQRVSKK
                     LKEYFPHKNITFQPSSGGDLEITTHHFNCGGEFFYCNTSSLFNRTYMANSTDMANSTE
                     TNSTRTITIHCRIKQIINMWQEVGRAMYAPPIAGNITCISNITGLLLTRDGGKNNTET
                     FRPGGGNMKDNWRSELYKYKVVEVKPLGVAPTNARRRVVEREKRAVGMGAVFLGFLGA
                     AGSTMGAASITLTVQARQLLSGIVQQQSNLLKAIEAQQHMLKLTVWGIKQLQARVLAL
                     ERYLKDQQLLGMWGCSGKLICTTNVYWNSSWSNKTYGDIWDNMTWMQWEREISNYTEI
                     IYELLEESQNQQEKNEQDLLALDRWNSLWNWFNITNWLWYIKIFIMIVGGLIGLRIIF
                     AVLSLVNRVRQGYSPLSLQTLLPTPRGPARPEGIEEEGGEQGRDRSIRLLTGLSELIW
                     DDLRNLCLFSYHHLRDLILIAARIVQLLGRRGWEALKYLWNILQYWIQELKNSAAIAV
                     AYLQYGWSYFHEAVQAGWRSATETLAGAWGDLWETLRRGGRWILAIPRRIRQGLELTL
                     L"
BASE COUNT      899 a    446 c    605 g    624 t
ORIGIN      
        1 atgagagtga tggggataca gaggaattat ccacaatggt ggatatggag catgttaggc
       61 ttttggatgc taatgatttg taatgggatg tgggtcacag tctactatgg ggtacctgtg
      121 tggaaagaag caaaaactac tctattttgt gcatcagatg ctaaagcata tgagaaagaa
      181 gtgcataatg tctgggctac acatgcctgt gtacccacag accccaatcc acaagaaatg
      241 gttttaaaaa atgtaacaga aaatttcaac atgtggaaaa atgacatggt ggatcagatg
      301 catgaagatg taattagttt atgggatcaa agcctcaagc catgtgtaaa gttgacccca
      361 ctctgtgtca ctctaaactg taccaatgct actgccagca atagcagtat aatagaggga
      421 atgaaaaatt gctctttcaa tataaccaca gaattaagag ataagagaga gaaaaagaat
      481 gcactttttt ataaacttga tatagtacaa ctagatggca actctagtca gtatagatta
      541 ataaattgta atacctcagt cataacacaa gcctgtccaa aggtctcttt tgacccaatt
      601 cctatacatt attgtgctcc agctggttat gcgattctaa agtgtaataa taagacattc
      661 actggaacag gaccgtgtaa taatgtcagc acagtacaat gtacacatgg aattaagcca
      721 gtgatttcaa ctcaactatt gttaaatggt agcctagcag aaggagagat aataattaga
      781 tctgaaaata taacaaacaa tgtcaaaaca ataatagtac atctcaatga atctgtaaag
      841 attgagtgta cgagacccaa taataataca agaacaagta taagaatagg accaggacaa
      901 gcattttatg caacaggaca agtaatagga gacataagag aagcacattg taacattagt
      961 gaaagtaaat ggaatgaaac tttacaaagg gtaagtaaaa aattaaaaga atacttccct
     1021 cataagaata taacatttca accatcctca ggaggggacc tagaaattac aacacatcac
     1081 tttaattgtg gaggagaatt tttctattgc aatacatcaa gcctgtttaa taggacatat
     1141 atggctaata gtacagatat ggctaatagt acagaaacta acagtacacg aaccatcaca
     1201 atccactgca gaataaaaca aattataaac atgtggcagg aggtgggacg agcaatgtat
     1261 gcccctccca ttgcaggaaa cataacatgt atatcaaata tcacaggact actattgaca
     1321 agggatggag gaaaaaacaa tacggagaca ttcagacctg gaggaggaaa tatgaaggac
     1381 aattggagaa gtgaattata taaatataaa gtggtagaag ttaagccatt aggagtagca
     1441 cccactaatg caagaaggag agtggtggag agagaaaaaa gagcagtggg aatgggagct
     1501 gtgttccttg ggttcttggg agcggcagga agcactatgg gcgcagcatc aataacgctg
     1561 acggtacagg ccagacaatt attgtctggt atagtgcaac agcaaagcaa tttgctgaag
     1621 gctatagagg ctcaacagca tatgttgaaa ctcacggtct ggggcattaa acagctccag
     1681 gcaagagtcc tggccttgga aagataccta aaggatcaac agctcctagg gatgtggggc
     1741 tgctctggaa aactcatctg caccactaat gtatattgga actctagttg gagtaataaa
     1801 acttatggtg atatttggga taacatgacc tggatgcagt gggagagaga aattagcaat
     1861 tatacagaaa taatatatga attgcttgaa gaatcacaaa accagcagga aaagaatgaa
     1921 caagatttac tagcattgga cagatggaac agtctgtgga attggtttaa cataacaaat
     1981 tggctgtggt atataaaaat attcataatg atagtaggag gcttgatagg tttaagaata
     2041 atttttgctg tgctttcttt agtaaataga gttaggcagg gatactcacc tctgtcgttg
     2101 cagaccctcc tcccaacccc acggggaccc gccaggcccg aaggaataga agaagaaggt
     2161 ggagagcaag gcagagacag atccattcga ttgctgaccg gattgtcaga acttatctgg
     2221 gacgacctga ggaacctgtg cctcttcagc taccaccact tgagagactt aatcttaatt
     2281 gcagcgagga ttgtgcaact tctgggacgc agggggtggg aagccctcaa atatctttgg
     2341 aacatcctcc agtattggat ccaggaactg aagaatagtg ctgcaatagc agtagcctac
     2401 ctacaatatg ggtggagcta tttccatgag gcggtccaag ccggctggag atctgcgaca
     2461 gagactcttg cgggcgcgtg gggagactta tgggagactc ttaggagagg tggaagatgg
     2521 atcctcgcaa tccctaggag gattagacaa gggcttgagc tcactctctt gtga
//
LOCUS       5593-W2-11-3-19-C1_SGA  2254 bp    RNA     linear   SYN 03-MAY-2023
DEFINITION  UNVERIFIED: 38,972 reads assembled to Filtered
            5593-W1-11-3-19-C1_S21_L001_R_001.contigs_reads Consensus.
ACCESSION   
VERSION
KEYWORDS    UNVERIFIED.
SOURCE      Simian-Human immunodeficiency virus
  ORGANISM  Simian-Human immunodeficiency virus
            Viruses; Riboviria; Pararnavirae; Artverviricota; Revtraviricetes;
            Ortervirales; Retroviridae; Orthoretrovirinae; Lentivirus; Primate
            lentivirus group.
REFERENCE   1  (bases 1 to 2254)
  AUTHORS   Bauer,A., Lindemuth,E., Marino,F.E., Krause,R., Joy,J.,
            Docken,S.S., Mallick,S., McCormick,K., Holt,C., Georgiev,I.,
            Felber,B., Keele,B.F., Veazey,R., Davenport,M.P., Li,H., Shaw,G.M.
            and Bar,K.J.
  TITLE     Adaptation of a transmitted/founder simian-human immunodeficiency
            virus 1 for enhanced replication in rhesus macaques
  JOURNAL   Unpublished
REFERENCE   2  (bases 1 to 2254)
  AUTHORS   Bauer,A., Lindemuth,E., Marino,F.E., Krause,R., Joy,J.,
            Docken,S.S., Mallick,S., McCormick,K., Holt,C., Georgiev,I.,
            Felber,B., Keele,B.F., Veazey,R., Davenport,M.P., Li,H., Shaw,G.M.
            and Bar,K.J.
  TITLE     Direct Submission
  JOURNAL   Submitted (03-MAY-2023) Infectious Diseases, University of
            Pennsylvania, 3610 Hamilton Walk, Philadelphia, PA 19104, USA
COMMENT     GenBank staff is unable to verify sequence and/or annotation
            provided by the submitter.
            Bankit Comment: LocalID:5593-W2-11-3-19-C1_SGA
            Bankit Comment: BankIt2700193
            Bankit Comment: FeatPropSourceSeq:5593-W2-2-1-19-B4_SGA
            
            ##Assembly-Data-START##
            Assembly Method       :: Geneious Prime(R) v. 2023.1.2
            Sequencing Technology :: Illumina
            ##Assembly-Data-END##
FEATURES             Location/Qualifiers
     source          1..2254
                     /organism="Simian-Human immunodeficiency virus"
                     /mol_type="other RNA"
                     /strain="CAP256SU"
                     /db_xref="taxon:57667"
                     /country="USA"
                     /collection_date="01-Jun-2020"
BASE COUNT      803 a    383 c    509 g    559 t
ORIGIN      
        1 atgagagtga tggggataca gaggaattat ccacaatggt ggatatggag catgttaggc
       61 ttttggatgc taatgatttg taatgggatg tgggtcacag tctactatgg ggtacctgtg
      121 tggaaagaag caaaaactac tctattttgt gcatcagatg ctaaagcata tgagaaagaa
      181 gtgcataatg tctgggctac acatgcctgt gtacccacag accccaatcc acaagaaatg
      241 gttttaaaaa atgtaacaga aaatttcaac atgtggaaaa atgacatggt ggatcagatg
      301 catgaagatg taattagttt atgggatcaa agcctcaagc catgtgtaaa gttgacccca
      361 ctctgtgtca ctctaaactg taccaatgct actgccagca atagcagtat aatagaggga
      421 atgaaaaatt gctctttcaa tataaccaca gaattaagag ataagagaga gaaaaagaat
      481 gcactttttt ataaacttga tatagtacaa ctagatggca actctagtca gtatagatta
      541 ataaattgta atacctcagt cataacacaa gcctgtccaa aggtctcttt tgacccaatt
      601 cctatacatt attgtgctcc agctggttat gcgattctaa agtgtaataa taagacattc
      661 actggaacag gaccgtgtaa taatgtcagc acagtacaat gtacacatgg aattaagcca
      721 gtgatttcaa ctcaactatt gttaaatggt agcctagcag aaggagagat aataattaga
      781 tctgaaaata taacaaacaa tgtcaaaaca ataatagtac atctcaatga atctgtaaag
      841 attgagtgta cgagacccaa taataataca agaacaagta taagaatagg accaggacaa
      901 gcattttatg caacaggaca agtaatagga gacataagag aagcacattg taacattagt
      961 gaaagtaaat ggaatgaaac tttacaaagg gtaagtaaaa aattaaaaga atacttccct
     1021 cataagaata taacatttca accatcctca ggaggggacc tagaaattac aacacatcac
     1081 tttaattgtg gaggagaatt tttctattgc aatacatcaa gcctgtttaa taggacatat
     1141 atggctaata gtacagatat ggctaatagt acagaaacta acagtacacg aaccatcaca
     1201 atccgctgca gaataaaaac aaattataaa catgtggcag gaggtgggac gagcaatgta
     1261 tgcccctccc attgcaggaa acataacatg tatatcaaat atcacaggac tactattgac
     1321 aagggatgga ggaaaaaaca atacggagac attcagacct ggaggaggaa atatgaagga
     1381 caattggaga agtgaattat ataaatataa agtggtagaa gttaagccat taggagtagc
     1441 acccactaat gtatattgga actctagttg gagtaataaa acttatggtg atatttggga
     1501 taacatgacc tggatgcagt gggagagaga aattagcaat tatacagaaa taatatatga
     1561 attgcttgaa gaatcacaaa accagcagga aaagaatgaa caagatttac tagcattgga
     1621 cagatggaac agtctgtgga attggtttaa cataacaaat tggctgtggt atataaaaat
     1681 attcataatg atagtaggag gcttgatagg tttaagaata atttttgctg tgctttcttt
     1741 agtaaataga gttaggcagg gatactcacc tctgtcgttg cagaccctcc tcccaacccc
     1801 acggggaccc gccaggcccg aaggaataga agaagaaggt ggagagcaag gcagagacag
     1861 atccattcga ttgctgaccg gattgtcaga acttatctgg gacgacctga ggaacctgtg
     1921 cctcttcagc taccaccact tgagagactt aatcttaatt gcagcgagga ttgtgcaact
     1981 tctgggacgc agggggtggg aagccctcaa atatctttgg aacatcctcc agtattggat
     2041 ccaggaactg aagaatagtg ctgcaatagc agtagcctac ctacaatatg ggtggagcta
     2101 tttccatgag gcggtccaag ccggctggag atctgcgaca gagactcttg cgggcgcgtg
     2161 gggagactta tgggagactc ttaggagagg tggaagatgg atcctcgcaa tccctaggag
     2221 gattagacaa gggcttgagc tcactctctt gtga
//
LOCUS       5593-W2-11-3-19-C2_SGA  2574 bp    RNA     linear   SYN 03-MAY-2023
DEFINITION  62,824 reads assembled to Filtered
            5593-W1-11-3-19-C2_S22_L001_R_001.contigs_reads Consensus.
ACCESSION   
VERSION
KEYWORDS    .
SOURCE      Simian-Human immunodeficiency virus
  ORGANISM  Simian-Human immunodeficiency virus
            Viruses; Riboviria; Pararnavirae; Artverviricota; Revtraviricetes;
            Ortervirales; Retroviridae; Orthoretrovirinae; Lentivirus; Primate
            lentivirus group.
REFERENCE   1  (bases 1 to 2574)
  AUTHORS   Bauer,A., Lindemuth,E., Marino,F.E., Krause,R., Joy,J.,
            Docken,S.S., Mallick,S., McCormick,K., Holt,C., Georgiev,I.,
            Felber,B., Keele,B.F., Veazey,R., Davenport,M.P., Li,H., Shaw,G.M.
            and Bar,K.J.
  TITLE     Adaptation of a transmitted/founder simian-human immunodeficiency
            virus 1 for enhanced replication in rhesus macaques
  JOURNAL   Unpublished
REFERENCE   2  (bases 1 to 2574)
  AUTHORS   Bauer,A., Lindemuth,E., Marino,F.E., Krause,R., Joy,J.,
            Docken,S.S., Mallick,S., McCormick,K., Holt,C., Georgiev,I.,
            Felber,B., Keele,B.F., Veazey,R., Davenport,M.P., Li,H., Shaw,G.M.
            and Bar,K.J.
  TITLE     Direct Submission
  JOURNAL   Submitted (03-MAY-2023) Infectious Diseases, University of
            Pennsylvania, 3610 Hamilton Walk, Philadelphia, PA 19104, USA
COMMENT     Bankit Comment: LocalID:5593-W2-11-3-19-C2_SGA
            Bankit Comment: BankIt2700193
            Bankit Comment: FeatPropSourceSeq:5593-W2-2-1-19-B4_SGA
            
            ##Assembly-Data-START##
            Assembly Method       :: Geneious Prime(R) v. 2023.1.2
            Sequencing Technology :: Illumina
            ##Assembly-Data-END##
FEATURES             Location/Qualifiers
     source          1..2574
                     /organism="Simian-Human immunodeficiency virus"
                     /mol_type="other RNA"
                     /strain="CAP256SU"
                     /db_xref="taxon:57667"
                     /country="USA"
                     /collection_date="01-Jun-2020"
     gene            1..2574
                     /gene="Env"
     CDS             1..2574
                     /gene="Env"
                     /codon_start=1
                     /product="envelope glycoprotein"
                     /translation="MRVMGIQRNYPQWWIWSMLGFWMLMICNGMWVTVYYGVPVWKEA
                     KTTLFCASDAKAYEKEVHNVWATHACVPTDPNPQEMVLKNVTENFNMWKNDMVDQMHE
                     DVISLWDQSLKPCVKLTPLCVTLNCTNATASNSSIIEGMKNCSFNITTELRDKREKKN
                     ALFYKLDIVQLDGNSSQYRLINCNTSVITQACPKVSFDPIPIHYCAPAGYAILKCNNK
                     TFTGTGPCNNVSTVQCTHGIKPVISTQLLLNGSLAEGEIIIRSENITNNVKTIIVHLN
                     ESVKIGCTRPNNNTRTSIRIGPGQAFYATGQVIGDIREAHCNISESKWNETLQRVSKK
                     LKEYFPHKNITFQPSSGGDLEITTHHFNCGGEFFYCNTSSLFNRTYMANSTDMANSTE
                     TNSTRTITIRCRIKQIINMWQEVGRAMYAPPIAGNITCISNITGLLLTRDGGKNNTET
                     FRPGGGNMKDNWRSELYKYKVVEVKPLGVAPTNARRRVVEREKRAVGMGAVFLGFLGA
                     AGSTMGAASITLTVQARQLLSGIVQQQSNLLKAIEAQQHMLKLTVWGIKQLQARVLAL
                     ERYLKDQQLLGMWGCSGKLICTTNVYWNSSWSNKTYGDIWDNMTWMQWEREISNYTEI
                     IYELLEESQNQQEKNEQDLLALDRWNSLWNWFNITNWLWYIKIFIMIVGGLIGLRIIF
                     AVLSLVNRVRQGYSPLSLQTLLPTPRGPARPEGIEEEGGEQGRDRSIRLLTGLSELIW
                     DDLRNLCLFSYHHLRDLILIAARIVQLLGRRGWEALKYLWNILQYWIQELKNSAAIAV
                     AYLQYGWSYFHEAVQAGWRSATETLAGAWGDLWETLRRGGRWILAIPRRIRQGLELTL
                     L"
BASE COUNT      897 a    446 c    607 g    624 t
ORIGIN      
        1 atgagagtga tggggataca gaggaattat ccacaatggt ggatatggag catgttaggc
       61 ttttggatgc taatgatttg taatgggatg tgggtcacag tctactatgg ggtacctgtg
      121 tggaaagaag caaaaactac tctattttgt gcatcagatg ctaaagcata tgagaaagaa
      181 gtgcataatg tctgggctac acatgcctgt gtacccacag accccaatcc acaagaaatg
      241 gttttaaaaa atgtaacaga aaatttcaac atgtggaaaa atgacatggt ggatcagatg
      301 catgaagatg taattagttt atgggatcaa agcctcaagc catgtgtaaa gttgacccca
      361 ctctgtgtca ctctaaactg taccaatgct actgccagca atagcagtat aatagaggga
      421 atgaaaaatt gctctttcaa tataaccaca gaattaagag ataagagaga gaaaaagaat
      481 gcactttttt ataaacttga tatagtacaa ctagatggca actctagtca gtatagatta
      541 ataaattgta atacctcagt cataacacaa gcctgtccaa aggtctcttt tgacccaatt
      601 cctatacatt attgtgctcc agctggttat gcgattctaa agtgtaataa taagacattc
      661 actggaacag gaccgtgtaa taatgtcagc acagtacaat gtacacatgg aattaagcca
      721 gtgatttcaa ctcaactatt gttaaatggt agcctagcag aaggagagat aataattaga
      781 tctgaaaata taacaaacaa tgtcaaaaca ataatagtac atctcaatga atctgtaaag
      841 attgggtgta cgagacccaa taataataca agaacaagta taagaatagg accaggacaa
      901 gcattttatg caacaggaca agtaatagga gacataagag aagcacattg taacattagt
      961 gaaagtaaat ggaatgaaac tttacaaagg gtaagtaaaa aattaaaaga atacttccct
     1021 cataagaata taacatttca accatcctca ggaggggacc tagaaattac aacacatcac
     1081 tttaattgtg gaggagaatt tttctattgc aatacatcaa gcctgtttaa taggacatat
     1141 atggctaata gtacagatat ggctaatagt acagaaacta acagtacacg aaccatcaca
     1201 atccgctgca gaataaaaca aattataaac atgtggcagg aggtgggacg agcaatgtat
     1261 gcccctccca ttgcaggaaa cataacatgt atatcaaata tcacaggact actattgaca
     1321 agggatggag gaaaaaacaa tacggagaca ttcagacctg gaggaggaaa tatgaaggac
     1381 aattggagaa gtgaattata taaatataaa gtggtagaag ttaagccatt aggagtagca
     1441 cccactaatg caagaaggag agtggtggag agagaaaaaa gagcagtggg aatgggagct
     1501 gtgttccttg ggttcttggg agcggcagga agcactatgg gcgcagcatc aataacgctg
     1561 acggtacagg ccagacaatt attgtctggt atagtgcaac agcaaagcaa tttgctgaag
     1621 gctatagagg ctcaacagca tatgttgaaa ctcacggtct ggggcattaa acagctccag
     1681 gcaagagtcc tggccttgga aagataccta aaggatcaac agctcctagg gatgtggggc
     1741 tgctctggaa aactcatctg caccactaat gtatattgga actctagttg gagtaataaa
     1801 acttatggtg atatttggga taacatgacc tggatgcagt gggagagaga aattagcaat
     1861 tatacagaaa taatatatga attgcttgaa gaatcacaaa accagcagga aaagaatgaa
     1921 caagatttac tagcattgga cagatggaac agtctgtgga attggtttaa cataacaaat
     1981 tggctgtggt atataaaaat attcataatg atagtaggag gcttgatagg tttaagaata
     2041 atttttgctg tgctttcttt agtaaataga gttaggcagg gatactcacc tctgtcgttg
     2101 cagaccctcc tcccaacccc acggggaccc gccaggcccg aaggaataga agaagaaggt
     2161 ggagagcaag gcagagacag atccattcga ttgctgaccg gattgtcaga acttatctgg
     2221 gacgacctga ggaacctgtg cctcttcagc taccaccact tgagagactt aatcttaatt
     2281 gcagcgagga ttgtgcaact tctgggacgc agggggtggg aagccctcaa atatctttgg
     2341 aacatcctcc agtattggat ccaggaactg aagaatagtg ctgcaatagc agtagcctac
     2401 ctacaatatg ggtggagcta tttccatgag gcggtccaag ccggctggag atctgcgaca
     2461 gagactcttg cgggcgcgtg gggagactta tgggagactc ttaggagagg tggaagatgg
     2521 atcctcgcaa tccctaggag gattagacaa gggcttgagc tcactctctt gtga
//
LOCUS       5593-W2-11-3-19-C3_SGA  2574 bp    RNA     linear   SYN 03-MAY-2023
DEFINITION  65,298 reads assembled to Filtered
            5593-W1-11-3-19-C3_S23_L001_R_001.contigs_reads Consensus.
ACCESSION   
VERSION
KEYWORDS    .
SOURCE      Simian-Human immunodeficiency virus
  ORGANISM  Simian-Human immunodeficiency virus
            Viruses; Riboviria; Pararnavirae; Artverviricota; Revtraviricetes;
            Ortervirales; Retroviridae; Orthoretrovirinae; Lentivirus; Primate
            lentivirus group.
REFERENCE   1  (bases 1 to 2574)
  AUTHORS   Bauer,A., Lindemuth,E., Marino,F.E., Krause,R., Joy,J.,
            Docken,S.S., Mallick,S., McCormick,K., Holt,C., Georgiev,I.,
            Felber,B., Keele,B.F., Veazey,R., Davenport,M.P., Li,H., Shaw,G.M.
            and Bar,K.J.
  TITLE     Adaptation of a transmitted/founder simian-human immunodeficiency
            virus 1 for enhanced replication in rhesus macaques
  JOURNAL   Unpublished
REFERENCE   2  (bases 1 to 2574)
  AUTHORS   Bauer,A., Lindemuth,E., Marino,F.E., Krause,R., Joy,J.,
            Docken,S.S., Mallick,S., McCormick,K., Holt,C., Georgiev,I.,
            Felber,B., Keele,B.F., Veazey,R., Davenport,M.P., Li,H., Shaw,G.M.
            and Bar,K.J.
  TITLE     Direct Submission
  JOURNAL   Submitted (03-MAY-2023) Infectious Diseases, University of
            Pennsylvania, 3610 Hamilton Walk, Philadelphia, PA 19104, USA
COMMENT     Bankit Comment: LocalID:5593-W2-11-3-19-C3_SGA
            Bankit Comment: BankIt2700193
            Bankit Comment: FeatPropSourceSeq:5593-W2-2-1-19-B4_SGA
            
            ##Assembly-Data-START##
            Assembly Method       :: Geneious Prime(R) v. 2023.1.2
            Sequencing Technology :: Illumina
            ##Assembly-Data-END##
FEATURES             Location/Qualifiers
     source          1..2574
                     /organism="Simian-Human immunodeficiency virus"
                     /mol_type="other RNA"
                     /strain="CAP256SU"
                     /db_xref="taxon:57667"
                     /country="USA"
                     /collection_date="01-Jun-2020"
     gene            1..2574
                     /gene="Env"
     CDS             1..2574
                     /gene="Env"
                     /codon_start=1
                     /product="envelope glycoprotein"
                     /translation="MRVMGIQRNYPQWWIWSMLGFWMLMICNGMWVTVYYGVPVWKEA
                     KTTLFCASDAKAYEKEVHNVWATHACVPTDPNPQEMVLKNVTENFNMWKNDMVDQMHE
                     DVISLWDQSLKPCVKLTPLCVTLNCTNATASNSSIIEGMKNCSFNITTELRDKREKKN
                     ALFYKLDIVQLDGNSSQYRLINCNTSVITQACPKVSFDPIPIHYCAPAGYAILKCNNK
                     TFTGTGPCNNVSTVQCTHGIKPVISTQLLLNGSLAEGEIIIRSENITNNVKTIIVHLN
                     ESVKIECTRPNNNTRTSIRIGPGQAFYATGQVIGDIREAHCNISESKWNETLQRVSKK
                     LKEYFPHKNITFQPSSGGDLEITTHHFNCGGEFFYCNTSSLFNRTYMANSTDMANSTE
                     TNSTRTITIRCRIKQIINMWQEVGRAMYAPPIAGNITCISNITGLLLTRDGGKNNTET
                     FRPGGGNMKDNWRSELYKYKVVEVKPLGVAPTNARRRVVEREKRAVGMGAVFLGFLGA
                     AGSTMGAASITLTVQARQLLSGIVQQQSNLLKAIEAQQHMLKLTVWGIKQLQARVLAL
                     ERYLKDQQLLGMWGCSGKLICTTNVYWNSSWSNKTYGDIWDNMTWMQWEREISNYTEI
                     IYELLEESQNQQEKNEQDLLALDRWNSLWNWFNITNWLWYIKIFIMIVGGLIGLRIIF
                     AVLSLVNRVRQGYSPLSLQTLLPTPRGPARPEGIEEEGGEQGRDRSIRLLTGLSELIW
                     DDLRNLCLFSYHHLRDLILIAARIVQLLGRRGWEALKYLWNILQYWIQELKNSAAIAV
                     AYLQYGWSYFHEAVQAGWRSATETLAGAWGDLWETLRRGGRWILAIPRRIRQGLELTL
                     L"
BASE COUNT      898 a    446 c    606 g    624 t
ORIGIN      
        1 atgagagtga tggggataca gaggaattat ccacaatggt ggatatggag catgttaggc
       61 ttttggatgc taatgatttg taatgggatg tgggtcacag tctactatgg ggtacctgtg
      121 tggaaagaag caaaaactac tctattttgt gcatcagatg ctaaagcata tgagaaagaa
      181 gtgcataatg tctgggctac acatgcctgt gtacccacag accccaatcc acaagaaatg
      241 gttttaaaaa atgtaacaga aaatttcaac atgtggaaaa atgacatggt ggatcagatg
      301 catgaagatg taattagttt atgggatcaa agcctcaagc catgtgtaaa gttgacccca
      361 ctctgtgtca ctctaaactg taccaatgct actgccagca atagcagtat aatagaggga
      421 atgaaaaatt gctctttcaa tataaccaca gaattaagag ataagagaga gaaaaagaat
      481 gcactttttt ataaacttga tatagtacaa ctagatggca actctagtca gtatagatta
      541 ataaattgta atacctcagt cataacacaa gcctgtccaa aggtctcttt tgacccaatt
      601 cctatacatt attgtgctcc agctggttat gcgattctaa agtgtaataa taagacattc
      661 actggaacag gaccgtgtaa taatgtcagc acagtacaat gtacacatgg aattaagcca
      721 gtgatttcaa ctcaactatt gttaaatggt agcctagcag aaggagagat aataattaga
      781 tctgaaaata taacaaacaa tgtcaaaaca ataatagtac atctcaatga atctgtaaag
      841 attgagtgta cgagacccaa taataataca agaacaagta taagaatagg accaggacaa
      901 gcattttatg caacaggaca agtaatagga gacataagag aagcacattg taacattagt
      961 gaaagtaaat ggaatgaaac tttacaaagg gtaagtaaaa aattaaaaga atacttccct
     1021 cataagaata taacatttca accatcctca ggaggggacc tagaaattac aacacatcac
     1081 tttaattgtg gaggagaatt tttctattgc aatacatcaa gcctgtttaa taggacatat
     1141 atggctaata gtacagatat ggctaatagt acagaaacta acagtacacg aaccatcaca
     1201 atccgctgca gaataaaaca aattataaac atgtggcagg aggtgggacg agcaatgtat
     1261 gcccctccca ttgcaggaaa cataacatgt atatcaaata tcacaggact actattgaca
     1321 agggatggag gaaaaaacaa tacggagaca ttcagacctg gaggaggaaa tatgaaggac
     1381 aattggagaa gtgaattata taaatataaa gtggtagaag ttaagccatt aggagtagca
     1441 cccactaatg caagaaggag agtggtggag agagaaaaaa gagcagtggg aatgggagct
     1501 gtgttccttg ggttcttggg agcggcagga agcactatgg gcgcagcatc aataacgctg
     1561 acggtacagg ccagacaatt attgtctggt atagtgcaac agcaaagcaa tttgctgaag
     1621 gctatagagg ctcaacagca tatgttgaaa ctcacggtct ggggcattaa acagctccag
     1681 gcaagagtcc tggccttgga aagataccta aaggatcaac agctcctagg gatgtggggc
     1741 tgctctggaa aactcatctg caccactaat gtatattgga actctagttg gagtaataaa
     1801 acttatggtg atatttggga taacatgacc tggatgcagt gggagagaga aattagcaat
     1861 tatacagaaa taatatatga attgcttgaa gaatcacaaa accagcagga aaagaatgaa
     1921 caagatttac tagcattgga cagatggaac agtctgtgga attggtttaa cataacaaat
     1981 tggctgtggt atataaaaat attcataatg atagtaggag gcttgatagg tttaagaata
     2041 atttttgctg tgctttcttt agtaaataga gttaggcagg gatactcacc tctgtcgttg
     2101 cagaccctcc tcccaacccc acggggaccc gccaggcccg aaggaataga agaagaaggt
     2161 ggagagcaag gcagagacag atccattcga ttgctgaccg gattgtcaga acttatctgg
     2221 gacgacctga ggaacctgtg cctcttcagc taccaccact tgagagactt aatcttaatt
     2281 gcagcgagga ttgtgcaact tctgggacgc agggggtggg aagccctcaa atatctttgg
     2341 aacatcctcc agtattggat ccaggaactg aagaatagtg ctgcaatagc agtagcctac
     2401 ctacaatatg ggtggagcta tttccatgag gcggtccaag ccggctggag atctgcgaca
     2461 gagactcttg cgggcgcgtg gggagactta tgggagactc ttaggagagg tggaagatgg
     2521 atcctcgcaa tccctaggag gattagacaa gggcttgagc tcactctctt gtga
//
LOCUS       5593-W2-11-3-19-C6_SGA  2574 bp    RNA     linear   SYN 03-MAY-2023
DEFINITION  27,101 reads assembled to Filtered
            5593-W1-11-3-19-C6_S24_L001_R_001.contigs_reads Consensus.
ACCESSION   
VERSION
KEYWORDS    .
SOURCE      Simian-Human immunodeficiency virus
  ORGANISM  Simian-Human immunodeficiency virus
            Viruses; Riboviria; Pararnavirae; Artverviricota; Revtraviricetes;
            Ortervirales; Retroviridae; Orthoretrovirinae; Lentivirus; Primate
            lentivirus group.
REFERENCE   1  (bases 1 to 2574)
  AUTHORS   Bauer,A., Lindemuth,E., Marino,F.E., Krause,R., Joy,J.,
            Docken,S.S., Mallick,S., McCormick,K., Holt,C., Georgiev,I.,
            Felber,B., Keele,B.F., Veazey,R., Davenport,M.P., Li,H., Shaw,G.M.
            and Bar,K.J.
  TITLE     Adaptation of a transmitted/founder simian-human immunodeficiency
            virus 1 for enhanced replication in rhesus macaques
  JOURNAL   Unpublished
REFERENCE   2  (bases 1 to 2574)
  AUTHORS   Bauer,A., Lindemuth,E., Marino,F.E., Krause,R., Joy,J.,
            Docken,S.S., Mallick,S., McCormick,K., Holt,C., Georgiev,I.,
            Felber,B., Keele,B.F., Veazey,R., Davenport,M.P., Li,H., Shaw,G.M.
            and Bar,K.J.
  TITLE     Direct Submission
  JOURNAL   Submitted (03-MAY-2023) Infectious Diseases, University of
            Pennsylvania, 3610 Hamilton Walk, Philadelphia, PA 19104, USA
COMMENT     Bankit Comment: LocalID:5593-W2-11-3-19-C6_SGA
            Bankit Comment: BankIt2700193
            Bankit Comment: FeatPropSourceSeq:5593-W2-2-1-19-B4_SGA
            
            ##Assembly-Data-START##
            Assembly Method       :: Geneious Prime(R) v. 2023.1.2
            Sequencing Technology :: Illumina
            ##Assembly-Data-END##
FEATURES             Location/Qualifiers
     source          1..2574
                     /organism="Simian-Human immunodeficiency virus"
                     /mol_type="other RNA"
                     /strain="CAP256SU"
                     /db_xref="taxon:57667"
                     /country="USA"
                     /collection_date="01-Jun-2020"
     gene            1..2574
                     /gene="Env"
     CDS             1..2574
                     /gene="Env"
                     /codon_start=1
                     /product="envelope glycoprotein"
                     /translation="MRVMGIQRNYPQWWIWSMLGFWMLMICNGMWVTVYYGVPVWKEA
                     KTTLFCASDAKAYEKEVHNVWATHACVPTDPNPQEMVLKNVTENFNMWKNDMVDQMHE
                     DVISLWDQSLKPCVKLTPLCVTLNCTNATASNSSIIEGMKNCSFNITTELRDKREKKN
                     ALFYKLDIVQLDGNSSQYRLINCNTSVITQACPKVSFDPIPIHYCAPAGYAILKCNNK
                     TFTGTGPCNNVSTVQCTHGIKPVISTQLLLNGSLAEGEIIIRSENITNNVKTIIVHLN
                     ESVKIECTRPNNNTRTSIRIGPGQAFYATGQVIGDIREAHCNISESKWNETLQRVSKK
                     LKEYFPHKNITFQPSSGGDLEITTHHFNCGGEFFYCNTSSLFNRTYMANSTDMANSTE
                     TNSTRTITIRCRIKQIINMWQEVGRAMYAPPIAGNITCISNITGLLLTRDGGKNNTET
                     FRPGGGNMKDNWRSELYKYKVVEVKPLGVAPTNARRRVVEREKRAVGMGAVFLGFLGA
                     AGSTMGAASITLTVQARQLLSGIVQQQSNLLKAIEAQQHMLKLTVWGIKQLQARVLAL
                     ERYLKDQQLLGMWGCSGKLICTTNVYWNSSWSNKTYGDIWDNMTWMQWEREISNYTEI
                     IYELLEESQNQQEKNEQDLLALDRWNSLWNWFNITNWLWYIKIFIMIVGGLIGLRIIF
                     AVLSLVNRVRQGYSPLSLQTLLPTPRGPARPEGIEEEGGEQGRDRSIRLLTGLSELIW
                     DDLRNLCLFSYHHLRDLILIAARIVQLLGRRGWEALKYLWNILQYWIQELKNSAAIAV
                     AYLQYGWSYFHEAVQAGWRSATETLAGAWGDLWETLRRGGRWILAIPRRIRQGLELTL
                     L"
BASE COUNT      898 a    445 c    606 g    625 t
ORIGIN      
        1 atgagagtga tggggataca gaggaattat ccacaatggt ggatatggag catgttaggc
       61 ttttggatgc taatgatttg taatgggatg tgggtcacag tctactatgg ggtacctgtg
      121 tggaaagaag caaaaactac tctattttgt gcatcagatg ctaaagcata tgagaaagaa
      181 gtgcataatg tctgggctac acatgcctgt gtacccacag accccaatcc acaagaaatg
      241 gttttaaaaa atgtaacaga aaatttcaac atgtggaaaa atgacatggt ggatcagatg
      301 catgaagatg taattagttt atgggatcaa agcctcaagc catgtgtaaa gttgacccca
      361 ctctgtgtca ctctaaactg taccaatgct actgccagca atagcagtat aatagaggga
      421 atgaaaaatt gctctttcaa tataaccaca gaattaagag ataagagaga gaaaaagaat
      481 gcactttttt ataaacttga tatagtacaa ctagatggca actctagtca gtatagatta
      541 ataaattgta atacctcagt cataacacaa gcctgtccaa aggtctcttt tgacccaatt
      601 cctatacatt attgtgctcc agctggttat gcgattctaa agtgtaataa taagacattc
      661 actggaacag gaccgtgtaa taatgtcagc acagtacaat gtacacatgg aattaagcca
      721 gtgatttcaa ctcaactatt gttaaatggt agcctagcag aaggagagat aataattaga
      781 tctgaaaata taacaaacaa tgtcaaaaca ataatagtac atctcaatga atctgtaaag
      841 attgagtgta cgagacccaa taataataca agaacaagta taagaatagg accaggacaa
      901 gcattttatg caacaggaca agtaatagga gacataagag aagcacattg taacattagt
      961 gaaagtaaat ggaatgaaac tttacaaagg gtaagtaaaa aattaaaaga atacttccct
     1021 cataagaata taacatttca accatcctca ggaggggacc tagaaattac aacacatcac
     1081 tttaattgtg gaggagaatt tttctattgc aatacatcaa gcctgtttaa taggacatat
     1141 atggctaata gtacagatat ggctaatagt acagaaacta acagtacacg aaccatcaca
     1201 atccgctgca gaataaaaca aattataaac atgtggcagg aggtgggacg agcaatgtat
     1261 gcccctccca ttgcaggaaa cataacatgt atatcaaata tcacaggact actattgaca
     1321 agggatggag gaaaaaacaa tacggagaca ttcagacctg gaggaggaaa tatgaaggac
     1381 aattggagaa gtgaattata taaatataaa gtggtagaag ttaagccatt aggagtagca
     1441 cccactaatg caagaaggag agtggtggag agagaaaaaa gagcagtggg aatgggagct
     1501 gtgttccttg ggttcttggg agcggcagga agcactatgg gcgcagcatc aataacgctg
     1561 acggtacagg ccagacaatt attgtctggt atagtgcaac agcaaagcaa tttgctgaag
     1621 gctatagagg ctcaacagca tatgttgaaa ctcacggtct ggggcattaa acagctccag
     1681 gcaagagtcc tggccttgga aagataccta aaggatcaac agctcctagg gatgtggggc
     1741 tgctctggaa aactcatctg caccactaat gtatattgga attctagttg gagtaataaa
     1801 acttatggtg atatttggga taacatgacc tggatgcagt gggagagaga aattagcaat
     1861 tatacagaaa taatatatga attgcttgaa gaatcacaaa accagcagga aaagaatgaa
     1921 caagatttac tagcattgga cagatggaac agtctgtgga attggtttaa cataacaaat
     1981 tggctgtggt atataaaaat attcataatg atagtaggag gcttgatagg tttaagaata
     2041 atttttgctg tgctttcttt agtaaataga gttaggcagg gatactcacc tctgtcgttg
     2101 cagaccctcc tcccaacccc acggggaccc gccaggcccg aaggaataga agaagaaggt
     2161 ggagagcaag gcagagacag atccattcga ttgctgaccg gattgtcaga acttatctgg
     2221 gacgacctga ggaacctgtg cctcttcagc taccaccact tgagagactt aatcttaatt
     2281 gcagcgagga ttgtgcaact tctgggacgc agggggtggg aagccctcaa atatctttgg
     2341 aacatcctcc agtattggat ccaggaactg aagaatagtg ctgcaatagc agtagcctac
     2401 ctacaatatg ggtggagcta tttccatgag gcggtccaag ccggctggag atctgcgaca
     2461 gagactcttg cgggcgcgtg gggagactta tgggagactc ttaggagagg tggaagatgg
     2521 atcctcgcaa tccctaggag gattagacaa gggcttgagc tcactctctt gtga
//
LOCUS       5593-W2-11-3-19-C7_SGA  2574 bp    RNA     linear   SYN 03-MAY-2023
DEFINITION  47,156 reads assembled to Filtered
            5593-W1-11-3-19-C7_S25_L001_R_001.contigs_reads Consensus.
ACCESSION   
VERSION
KEYWORDS    .
SOURCE      Simian-Human immunodeficiency virus
  ORGANISM  Simian-Human immunodeficiency virus
            Viruses; Riboviria; Pararnavirae; Artverviricota; Revtraviricetes;
            Ortervirales; Retroviridae; Orthoretrovirinae; Lentivirus; Primate
            lentivirus group.
REFERENCE   1  (bases 1 to 2574)
  AUTHORS   Bauer,A., Lindemuth,E., Marino,F.E., Krause,R., Joy,J.,
            Docken,S.S., Mallick,S., McCormick,K., Holt,C., Georgiev,I.,
            Felber,B., Keele,B.F., Veazey,R., Davenport,M.P., Li,H., Shaw,G.M.
            and Bar,K.J.
  TITLE     Adaptation of a transmitted/founder simian-human immunodeficiency
            virus 1 for enhanced replication in rhesus macaques
  JOURNAL   Unpublished
REFERENCE   2  (bases 1 to 2574)
  AUTHORS   Bauer,A., Lindemuth,E., Marino,F.E., Krause,R., Joy,J.,
            Docken,S.S., Mallick,S., McCormick,K., Holt,C., Georgiev,I.,
            Felber,B., Keele,B.F., Veazey,R., Davenport,M.P., Li,H., Shaw,G.M.
            and Bar,K.J.
  TITLE     Direct Submission
  JOURNAL   Submitted (03-MAY-2023) Infectious Diseases, University of
            Pennsylvania, 3610 Hamilton Walk, Philadelphia, PA 19104, USA
COMMENT     Bankit Comment: LocalID:5593-W2-11-3-19-C7_SGA
            Bankit Comment: BankIt2700193
            Bankit Comment: FeatPropSourceSeq:5593-W2-2-1-19-B4_SGA
            
            ##Assembly-Data-START##
            Assembly Method       :: Geneious Prime(R) v. 2023.1.2
            Sequencing Technology :: Illumina
            ##Assembly-Data-END##
FEATURES             Location/Qualifiers
     source          1..2574
                     /organism="Simian-Human immunodeficiency virus"
                     /mol_type="other RNA"
                     /strain="CAP256SU"
                     /db_xref="taxon:57667"
                     /country="USA"
                     /collection_date="01-Jun-2020"
     gene            1..2574
                     /gene="Env"
     CDS             1..2574
                     /gene="Env"
                     /codon_start=1
                     /product="envelope glycoprotein"
                     /translation="MRVMGIQRNYPQWWIWSMLGFWMLMICNGMWVTVYYGVPVWKEA
                     KTTLFCASDAKAYEKEVHNVWATHACVPTDPNPQEMVLKNVTENFNMWKNDMVDQMHE
                     DVISLWDQSLKPCVKLTPLCVTLNCTNATASNSSIIEGMKNCSFNITTELRDKREKKN
                     ALFYKLDIVQLDGNSSQYRLINCNTSVITQACPKVSFDPIPIHYCAPAGYAILKCNNK
                     TFTGTGPCNNVSTVQCTHGIKPVISTQLLLNGSLAEGEIIIRSENITNNVKTIIVHLN
                     ESVKIECTRPNNNTRTSIRIGPGQAFYATGQVIGDIREAHCNISESKWNETLQRVSKK
                     LKEYFPHKNITFQPSSGGDLEITTHHFNCGGEFFYCNTSSLFNRTYMANSTDMANSTE
                     TNSTRTITIRCRIKQIINMWQEVGRAMYAPPIAGNITCISNITGLLLTRDGGKNNTET
                     FRPGGGNMKDNWRSELYKYKVVEVKPLGVAPTNARRRVVEREKRAVGMGAVFLGFLGA
                     AGSTMGAASITLTVQARQLLSGIVQQQSNLLKAIEAQQHMLKLTVWGIKQLQARVLAL
                     ERYLKDQQLLGMWGCSGKLICTTNVYWNSSWSNKTYGDIWDNMTWMQWEREISNYTEI
                     IYELLEESQNQQEKNEQDLLALDRWNSLWNWFNITNWLWYIKIFIMIVGGLIGLRIIF
                     AVLSLVNRVRQGYSPLSLQTLLPTPRGPARPEGIEEEGGEQGRDRSIRLLTGLSELIW
                     DDLRNLCLFSYHHLRDLILIAARIVQLLGRRGWEALKYLWNILQYWIQELKNSAAIAV
                     AYLQYGWSYFHEAVQAGWRSATETLAGAWGDLWETLRRGGRWILAIPRRIRQGLELTL
                     L"
BASE COUNT      898 a    446 c    606 g    624 t
ORIGIN      
        1 atgagagtga tggggataca gaggaattat ccacaatggt ggatatggag catgttaggc
       61 ttttggatgc taatgatttg taatgggatg tgggtcacag tctactatgg ggtacctgtg
      121 tggaaagaag caaaaactac tctattttgt gcatcagatg ctaaagcata tgagaaagaa
      181 gtgcataatg tctgggctac acatgcctgt gtacccacag accccaatcc acaagaaatg
      241 gttttaaaaa atgtaacaga aaatttcaac atgtggaaaa atgacatggt ggatcagatg
      301 catgaagatg taattagttt atgggatcaa agcctcaagc catgtgtaaa gttgacccca
      361 ctctgtgtca ctctaaactg taccaatgct actgccagca atagcagtat aatagaggga
      421 atgaaaaatt gctctttcaa tataaccaca gaattaagag ataagagaga gaaaaagaat
      481 gcactttttt ataaacttga tatagtacaa ctagatggca actctagtca gtatagatta
      541 ataaattgta atacctcagt cataacacaa gcctgtccaa aggtctcttt tgacccaatt
      601 cctatacatt attgtgctcc agctggttat gcgattctaa agtgtaataa taagacattc
      661 actggaacag gaccgtgtaa taatgtcagc acagtacaat gtacacatgg aattaagcca
      721 gtgatttcaa ctcaactatt gttaaatggt agcctagcag aaggagagat aataattaga
      781 tctgaaaata taacaaacaa tgtcaaaaca ataatagtac atctcaatga atctgtaaag
      841 attgagtgta cgagacccaa taataataca agaacaagta taagaatagg accaggacaa
      901 gcattttatg caacaggaca agtaatagga gacataagag aagcacattg taacattagt
      961 gaaagtaaat ggaatgaaac tttacaaagg gtaagtaaaa aattaaaaga atacttccct
     1021 cataagaata taacatttca accatcctca ggaggggacc tagaaattac aacacatcac
     1081 tttaattgtg gaggagaatt tttctattgc aatacatcaa gcctgtttaa taggacatat
     1141 atggctaata gtacagatat ggctaatagt acagaaacta acagtacacg aaccatcaca
     1201 atccgctgca gaataaaaca aattataaac atgtggcagg aggtgggacg agcaatgtat
     1261 gcccctccca ttgcaggaaa cataacatgt atatcaaata tcacaggact actattgaca
     1321 agggatggag gaaaaaacaa tacggagaca ttcagacctg gaggaggaaa tatgaaggac
     1381 aattggagaa gtgaattata taaatataaa gtggtagaag ttaagccatt aggagtagca
     1441 cccactaatg caagaaggag agtggtggag agagaaaaaa gagcagtggg aatgggagct
     1501 gtgttccttg ggttcttggg agcggcagga agcactatgg gcgcagcatc aataacgctg
     1561 acggtacagg ccagacaatt attgtctggt atagtgcaac agcaaagcaa tttgctgaag
     1621 gctatagagg ctcaacagca tatgttgaaa ctcacggtct ggggcattaa acagctccag
     1681 gcaagagtcc tggccttgga aagataccta aaggatcaac agctcctagg gatgtggggc
     1741 tgctctggaa aactcatctg caccactaat gtatattgga actctagttg gagtaataaa
     1801 acttatggtg atatttggga taacatgacc tggatgcagt gggagagaga aattagcaat
     1861 tatacagaaa taatatatga attgcttgaa gaatcacaaa accagcagga aaagaatgaa
     1921 caagatttac tagcattgga cagatggaac agtctgtgga attggtttaa cataacaaat
     1981 tggctgtggt atataaaaat attcataatg atagtaggag gcttgatagg tttaagaata
     2041 atttttgctg tgctttcttt agtaaataga gttaggcagg gatactcacc tctgtcgttg
     2101 cagaccctcc tcccaacccc acggggaccc gccaggcccg aaggaataga agaagaaggt
     2161 ggagagcaag gcagagacag atccattcga ttgctgaccg gattgtcaga acttatctgg
     2221 gacgacctga ggaacctgtg cctcttcagc taccaccact tgagagactt aatcttaatt
     2281 gcagcgagga ttgtgcaact tctgggacgc agggggtggg aagccctcaa atatctttgg
     2341 aacatcctcc agtattggat ccaggaactg aagaatagtg ctgcaatagc agtagcctac
     2401 ctacaatatg ggtggagcta tttccatgag gcggtccaag ccggctggag atctgcgaca
     2461 gagactcttg cgggcgcgtg gggagactta tgggagactc ttaggagagg tggaagatgg
     2521 atcctcgcaa tccctaggag gattagacaa gggcttgagc tcactctctt gtga
//
LOCUS       5593-W2-11-3-19-C10_SGA 2574 bp    RNA     linear   SYN 03-MAY-2023
DEFINITION  36,299 reads assembled to Filtered
            5593-W1-11-3-19-C10_S26_L001_R_001.contigs_reads Consensus.
ACCESSION   
VERSION
KEYWORDS    .
SOURCE      Simian-Human immunodeficiency virus
  ORGANISM  Simian-Human immunodeficiency virus
            Viruses; Riboviria; Pararnavirae; Artverviricota; Revtraviricetes;
            Ortervirales; Retroviridae; Orthoretrovirinae; Lentivirus; Primate
            lentivirus group.
REFERENCE   1  (bases 1 to 2574)
  AUTHORS   Bauer,A., Lindemuth,E., Marino,F.E., Krause,R., Joy,J.,
            Docken,S.S., Mallick,S., McCormick,K., Holt,C., Georgiev,I.,
            Felber,B., Keele,B.F., Veazey,R., Davenport,M.P., Li,H., Shaw,G.M.
            and Bar,K.J.
  TITLE     Adaptation of a transmitted/founder simian-human immunodeficiency
            virus 1 for enhanced replication in rhesus macaques
  JOURNAL   Unpublished
REFERENCE   2  (bases 1 to 2574)
  AUTHORS   Bauer,A., Lindemuth,E., Marino,F.E., Krause,R., Joy,J.,
            Docken,S.S., Mallick,S., McCormick,K., Holt,C., Georgiev,I.,
            Felber,B., Keele,B.F., Veazey,R., Davenport,M.P., Li,H., Shaw,G.M.
            and Bar,K.J.
  TITLE     Direct Submission
  JOURNAL   Submitted (03-MAY-2023) Infectious Diseases, University of
            Pennsylvania, 3610 Hamilton Walk, Philadelphia, PA 19104, USA
COMMENT     Bankit Comment: LocalID:5593-W2-11-3-19-C10_SGA
            Bankit Comment: BankIt2700193
            Bankit Comment: FeatPropSourceSeq:5593-W2-2-1-19-B4_SGA
            
            ##Assembly-Data-START##
            Assembly Method       :: Geneious Prime(R) v. 2023.1.2
            Sequencing Technology :: Illumina
            ##Assembly-Data-END##
FEATURES             Location/Qualifiers
     source          1..2574
                     /organism="Simian-Human immunodeficiency virus"
                     /mol_type="other RNA"
                     /strain="CAP256SU"
                     /db_xref="taxon:57667"
                     /country="USA"
                     /collection_date="01-Jun-2020"
     gene            1..2574
                     /gene="Env"
     CDS             1..2574
                     /gene="Env"
                     /codon_start=1
                     /product="envelope glycoprotein"
                     /translation="MRVMGIQRNYPQWWIWSMLGFWMLMICNGMWVTVYYGVPVWKEA
                     KTTLFCASDAKAYEKEVHNVWATHACVPTDPNPQEMVLKNVTENFNMWKNDMVDQMHE
                     DVISLWDQSLKPCVKLTPLCVTLNCTNATASNSSIIEGMKNCSFNITTELRDKREKKN
                     ALFYKLDIVQLDGNSSQYRLINCNTSVITQACPKVSFDPIPIHYCAPAGYAILKCNNK
                     TFTGTGPCNNVSTVQCTHGIKPVISTQLLLNGSLAEGEIIIRSENITNNVKTIIVHLN
                     ESVKIECTRPNNNTRTSIRIGPGQAFYATGQVIGDIREAHCNISESKWNETLQRVSKK
                     LKEYFPHKNITFQPSSGGDLEITTHHFNCGGEFFYCNTSSLFNRTYMANSTDMANSTE
                     TNSTRTITIHCRIKQIINMWQEVGRAMYAPPIAGNITCISNITGLLLTRDGGKNNTET
                     FRPGGGNMKDNWRSELYKYKVVEVKPLGVAPTNARRRVVEREKRAVGMGAVFLGFLGA
                     AGSTMGAASITLTVQARQLLSGIVQQQSNLLKAIEAQQHMLKLTVWGIKQLQARVLAL
                     ERYLKDQQLLGMWGCSGKLICTTNVYWNSSWSNKTYGDIWDNMTWMQWEREISNYTEI
                     IYELLEESQNQQEKNEQDLLALDRWNSLWNWFNITNWLWYIKIFIMIVGGLIGLRIIF
                     AVLSLVNRVRQGYSPLSLQTLLPTPRGPARPEGIEEEGGEQGRDRSIRLLTGLSELIW
                     DDLRNLCLFSYHHLRDLILIAARIVQLLGRRGWEALKYLWNILQYWIQELKNSAAIAV
                     AYLQYGWSYFHEAVQAGWRSATETLAGAWGDLWETLRRGGRWILAIPRRIRQGLELTL
                     L"
BASE COUNT      899 a    446 c    605 g    624 t
ORIGIN      
        1 atgagagtga tggggataca gaggaattat ccacaatggt ggatatggag catgttaggc
       61 ttttggatgc taatgatttg taatgggatg tgggtcacag tctactatgg ggtacctgtg
      121 tggaaagaag caaaaactac tctattttgt gcatcagatg ctaaagcata tgagaaagaa
      181 gtgcataatg tctgggctac acatgcctgt gtacccacag accccaatcc acaagaaatg
      241 gttttaaaaa atgtaacaga aaatttcaac atgtggaaaa atgacatggt ggatcagatg
      301 catgaagatg taattagttt atgggatcaa agcctcaagc catgtgtaaa gttgacccca
      361 ctctgtgtca ctctaaactg taccaatgct actgccagca atagcagtat aatagaggga
      421 atgaaaaatt gctctttcaa tataaccaca gaattaagag ataagagaga gaaaaagaat
      481 gcactttttt ataaacttga tatagtacaa ctagatggca actctagtca gtatagatta
      541 ataaattgta atacctcagt cataacacaa gcctgtccaa aggtctcttt tgacccaatt
      601 cctatacatt attgtgctcc agctggttat gcgattctaa agtgtaataa taagacattc
      661 actggaacag gaccgtgtaa taatgtcagc acagtacaat gtacacatgg aattaagcca
      721 gtgatttcaa ctcaactatt gttaaatggt agcctagcag aaggagagat aataattaga
      781 tctgaaaata taacaaacaa tgtcaaaaca ataatagtac atctcaatga atctgtaaag
      841 attgagtgta cgagacccaa taataataca agaacaagta taagaatagg accaggacaa
      901 gcattttatg caacaggaca agtaatagga gacataagag aagcacattg taacattagt
      961 gaaagtaaat ggaatgaaac tttacaaagg gtaagtaaaa aattaaaaga atacttccct
     1021 cataagaata taacatttca accatcctca ggaggggacc tagaaattac aacacatcac
     1081 tttaattgtg gaggagaatt tttctattgc aatacatcaa gcctgtttaa taggacatat
     1141 atggctaata gtacagatat ggctaatagt acagaaacta acagtacacg aaccatcaca
     1201 atccactgca gaataaaaca aattataaac atgtggcagg aggtgggacg agcaatgtat
     1261 gcccctccca ttgcaggaaa cataacatgt atatcaaata tcacaggact actattgaca
     1321 agggatggag gaaaaaacaa tacggagaca ttcagacctg gaggaggaaa tatgaaggac
     1381 aattggagaa gtgaattata taaatataaa gtggtagaag ttaagccatt aggagtagca
     1441 cccactaatg caagaaggag agtggtggag agagaaaaaa gagcagtggg aatgggagct
     1501 gtgttccttg ggttcttggg agcggcagga agcactatgg gcgcagcatc aataacgctg
     1561 acggtacagg ccagacaatt attgtctggt atagtgcaac agcaaagcaa tttgctgaag
     1621 gctatagagg ctcaacagca tatgttgaaa ctcacggtct ggggcattaa acagctccag
     1681 gcaagagtcc tggccttgga aagataccta aaggatcaac agctcctagg gatgtggggc
     1741 tgctctggaa aactcatctg caccactaat gtatattgga actctagttg gagtaataaa
     1801 acttatggtg atatttggga taacatgacc tggatgcagt gggagagaga aattagcaat
     1861 tatacagaaa taatatatga attgcttgaa gaatcacaaa accagcagga aaagaatgaa
     1921 caagatttac tagcattgga cagatggaac agtctgtgga attggtttaa cataacaaat
     1981 tggctgtggt atataaaaat attcataatg atagtaggag gcttgatagg tttaagaata
     2041 atttttgctg tgctttcttt agtaaataga gttaggcagg gatactcacc tctgtcgttg
     2101 cagaccctcc tcccaacccc acggggaccc gccaggcccg aaggaataga agaagaaggt
     2161 ggagagcaag gcagagacag atccattcga ttgctgaccg gattgtcaga acttatctgg
     2221 gacgacctga ggaacctgtg cctcttcagc taccaccact tgagagactt aatcttaatt
     2281 gcagcgagga ttgtgcaact tctgggacgc agggggtggg aagccctcaa atatctttgg
     2341 aacatcctcc agtattggat ccaggaactg aagaatagtg ctgcaatagc agtagcctac
     2401 ctacaatatg ggtggagcta tttccatgag gcggtccaag ccggctggag atctgcgaca
     2461 gagactcttg cgggcgcgtg gggagactta tgggagactc ttaggagagg tggaagatgg
     2521 atcctcgcaa tccctaggag gattagacaa gggcttgagc tcactctctt gtga
//
LOCUS       5593-W2-11-3-19-D11_SGA 2574 bp    RNA     linear   SYN 03-MAY-2023
DEFINITION  55,818 reads from 5593-W1-11-3-19-D11_S27_L001_R_001.merged mapped
            to 57,197 locations in
            SHIV.C.CH505.3C_no_vector_766_Env_primers_mapped using Geneious.
ACCESSION   
VERSION
KEYWORDS    .
SOURCE      Simian-Human immunodeficiency virus
  ORGANISM  Simian-Human immunodeficiency virus
            Viruses; Riboviria; Pararnavirae; Artverviricota; Revtraviricetes;
            Ortervirales; Retroviridae; Orthoretrovirinae; Lentivirus; Primate
            lentivirus group.
REFERENCE   1  (bases 1 to 2574)
  AUTHORS   Bauer,A., Lindemuth,E., Marino,F.E., Krause,R., Joy,J.,
            Docken,S.S., Mallick,S., McCormick,K., Holt,C., Georgiev,I.,
            Felber,B., Keele,B.F., Veazey,R., Davenport,M.P., Li,H., Shaw,G.M.
            and Bar,K.J.
  TITLE     Adaptation of a transmitted/founder simian-human immunodeficiency
            virus 1 for enhanced replication in rhesus macaques
  JOURNAL   Unpublished
REFERENCE   2  (bases 1 to 2574)
  AUTHORS   Bauer,A., Lindemuth,E., Marino,F.E., Krause,R., Joy,J.,
            Docken,S.S., Mallick,S., McCormick,K., Holt,C., Georgiev,I.,
            Felber,B., Keele,B.F., Veazey,R., Davenport,M.P., Li,H., Shaw,G.M.
            and Bar,K.J.
  TITLE     Direct Submission
  JOURNAL   Submitted (03-MAY-2023) Infectious Diseases, University of
            Pennsylvania, 3610 Hamilton Walk, Philadelphia, PA 19104, USA
COMMENT     Bankit Comment: LocalID:5593-W2-11-3-19-D11_SGA
            Bankit Comment: BankIt2700193
            Bankit Comment: FeatPropSourceSeq:5593-W2-2-1-19-B4_SGA
            
            ##Assembly-Data-START##
            Assembly Method       :: Geneious Prime(R) v. 2023.1.2
            Sequencing Technology :: Illumina
            ##Assembly-Data-END##
FEATURES             Location/Qualifiers
     source          1..2574
                     /organism="Simian-Human immunodeficiency virus"
                     /mol_type="other RNA"
                     /strain="CAP256SU"
                     /db_xref="taxon:57667"
                     /country="USA"
                     /collection_date="01-Jun-2020"
     gene            1..2574
                     /gene="Env"
     CDS             1..2574
                     /gene="Env"
                     /codon_start=1
                     /product="envelope glycoprotein"
                     /translation="MRVMGIQRNYPQWWIWSMLGFWMLMICNGMWVTVYYGVPVWKEA
                     KTTLFCASDAKAYEKEVHNVWATHACVPTDPNPQEMVLKNVTENFNMWKNDMVDQMHE
                     DVISLWDQSLKPCVKLTPLCVTLNCTNATASNSSIIEGMKNCSFNITTELRDKREKKN
                     ALFYKLDIVQLDGNSSQYRLINCNTSVITQACPKVSFDPIPIHYCAPAGYAILKCNNK
                     TFTGTGPCNNVSTVQCTHGIKPVISTQLLLNGSLAEGEIIIRSENITNNVKTIIVHLN
                     ESVKIECTRPNNNTRTSIRIGPGQAFYATGQVIGDIREAHCNISESKWNETLQRVSKK
                     LKEYFPHKNITFQPSSGGDLEITTHHFNCGGEFFYCNTSSLFNRTYMANSTDMANSTE
                     TNSTRTITIHCRIKQIINMWQEVGRAMYAPPIAGNITCISNITGLLLTRDGGKNNTET
                     FRPGGGNMKDNWRSELYKYKVVEVKPLGVAPTNARRRVVEREKRAVGMGAVFLGFLGA
                     AGSTMGAASITLTVQARQLLSGIVQQQSNLLKAIEAQQHMLKLTVWGIKQLQARVLAL
                     ERYLKDQQLLGMWGCSGKLICTTNVYWNSSWSNKTYGDIWDNMTWMQWEREISNYTEI
                     IYELLEESQNQQEKNEQDLLALDRWNSLWNWFNITNWLWYIKIFIMIVGGLIGLRIIF
                     AVLSLVNRVRQGYSPLSLQTLLPTPRGPARPEGIEEEGGEQGRDRSIRLLTGLSELIW
                     DDLRNLCLFSYHHLRDLILIAARIVQLLGRRGWEALKYLWNILQYWIQELKNSAAIAV
                     AYLQYGWSYFHEAVQAGWRSATETLAGAWGDLWETLRRGGRWILAIPRRIRQGLELTL
                     L"
BASE COUNT      899 a    446 c    605 g    624 t
ORIGIN      
        1 atgagagtga tggggataca gaggaattat ccacaatggt ggatatggag catgttaggc
       61 ttttggatgc taatgatttg taatgggatg tgggtcacag tctactatgg ggtacctgtg
      121 tggaaagaag caaaaactac tctattttgt gcatcagatg ctaaagcata tgagaaagaa
      181 gtgcataatg tctgggctac acatgcctgt gtacccacag accccaatcc acaagaaatg
      241 gttttaaaaa atgtaacaga aaatttcaac atgtggaaaa atgacatggt ggatcagatg
      301 catgaagatg taattagttt atgggatcaa agcctcaagc catgtgtaaa gttgacccca
      361 ctctgtgtca ctctaaactg taccaatgct actgccagca atagcagtat aatagaggga
      421 atgaaaaatt gctctttcaa tataaccaca gaattaagag ataagagaga gaaaaagaat
      481 gcactttttt ataaacttga tatagtacaa ctagatggca actctagtca gtatagatta
      541 ataaattgta atacctcagt cataacacaa gcctgtccaa aggtctcttt tgacccaatt
      601 cctatacatt attgtgctcc agctggttat gcgattctaa agtgtaataa taagacattc
      661 actggaacag gaccgtgtaa taatgtcagc acagtacaat gtacacatgg aattaagcca
      721 gtgatttcaa ctcaactatt gttaaatggt agcctagcag aaggagagat aataattaga
      781 tctgaaaata taacaaacaa tgtcaaaaca ataatagtac atctcaatga atctgtaaag
      841 attgagtgta cgagacccaa taataataca agaacaagta taagaatagg accaggacaa
      901 gcattttatg caacaggaca agtaatagga gacataagag aagcacattg taacattagt
      961 gaaagtaaat ggaatgaaac tttacaaagg gtaagtaaaa aattaaaaga atacttccct
     1021 cataagaata taacatttca accatcctca ggaggggacc tagaaattac aacacatcac
     1081 tttaattgtg gaggagaatt tttctattgc aatacatcaa gcctgtttaa taggacatat
     1141 atggctaata gtacagatat ggctaatagt acagaaacta acagtacacg aaccatcaca
     1201 atccactgca gaataaaaca aattataaac atgtggcagg aggtgggacg agcaatgtat
     1261 gcccctccca ttgcaggaaa cataacatgt atatcaaata tcacaggact actattgaca
     1321 agggatggag gaaaaaacaa tacggagaca ttcagacctg gaggaggaaa tatgaaggac
     1381 aattggagaa gtgaattata taaatataaa gtggtagaag ttaagccatt aggagtagca
     1441 cccactaatg caagaaggag agtggtggag agagaaaaaa gagcagtggg aatgggagct
     1501 gtgttccttg ggttcttggg agcggcagga agcactatgg gcgcagcatc aataacgctg
     1561 acggtacagg ccagacaatt attgtctggt atagtgcaac agcaaagcaa tttgctgaag
     1621 gctatagagg ctcaacagca tatgttgaaa ctcacggtct ggggcattaa acagctccag
     1681 gcaagagtcc tggccttgga aagataccta aaggatcaac agctcctagg gatgtggggc
     1741 tgctctggaa aactcatctg caccactaat gtatattgga actctagttg gagtaataaa
     1801 acttatggtg atatttggga taacatgacc tggatgcagt gggagagaga aattagcaat
     1861 tatacagaaa taatatatga attgcttgaa gaatcacaaa accagcagga aaagaatgaa
     1921 caagatttac tagcattgga cagatggaac agtctgtgga attggtttaa cataacaaat
     1981 tggctgtggt atataaaaat attcataatg atagtaggag gcttgatagg tttaagaata
     2041 atttttgctg tgctttcttt agtaaataga gttaggcagg gatactcacc tctgtcgttg
     2101 cagaccctcc tcccaacccc acggggaccc gccaggcccg aaggaataga agaagaaggt
     2161 ggagagcaag gcagagacag atccattcga ttgctgaccg gattgtcaga acttatctgg
     2221 gacgacctga ggaacctgtg cctcttcagc taccaccact tgagagactt aatcttaatt
     2281 gcagcgagga ttgtgcaact tctgggacgc agggggtggg aagccctcaa atatctttgg
     2341 aacatcctcc agtattggat ccaggaactg aagaatagtg ctgcaatagc agtagcctac
     2401 ctacaatatg ggtggagcta tttccatgag gcggtccaag ccggctggag atctgcgaca
     2461 gagactcttg cgggcgcgtg gggagactta tgggagactc ttaggagagg tggaagatgg
     2521 atcctcgcaa tccctaggag gattagacaa gggcttgagc tcactctctt gtga
//
LOCUS       5593-W2-11-3-19-E10_SGA 2574 bp    RNA     linear   SYN 03-MAY-2023
DEFINITION  72,899 reads assembled to Filtered
            5593-W1-11-3-19-E10_S30_L001_R_001.contigs_reads Consensus.
ACCESSION   
VERSION
KEYWORDS    .
SOURCE      Simian-Human immunodeficiency virus
  ORGANISM  Simian-Human immunodeficiency virus
            Viruses; Riboviria; Pararnavirae; Artverviricota; Revtraviricetes;
            Ortervirales; Retroviridae; Orthoretrovirinae; Lentivirus; Primate
            lentivirus group.
REFERENCE   1  (bases 1 to 2574)
  AUTHORS   Bauer,A., Lindemuth,E., Marino,F.E., Krause,R., Joy,J.,
            Docken,S.S., Mallick,S., McCormick,K., Holt,C., Georgiev,I.,
            Felber,B., Keele,B.F., Veazey,R., Davenport,M.P., Li,H., Shaw,G.M.
            and Bar,K.J.
  TITLE     Adaptation of a transmitted/founder simian-human immunodeficiency
            virus 1 for enhanced replication in rhesus macaques
  JOURNAL   Unpublished
REFERENCE   2  (bases 1 to 2574)
  AUTHORS   Bauer,A., Lindemuth,E., Marino,F.E., Krause,R., Joy,J.,
            Docken,S.S., Mallick,S., McCormick,K., Holt,C., Georgiev,I.,
            Felber,B., Keele,B.F., Veazey,R., Davenport,M.P., Li,H., Shaw,G.M.
            and Bar,K.J.
  TITLE     Direct Submission
  JOURNAL   Submitted (03-MAY-2023) Infectious Diseases, University of
            Pennsylvania, 3610 Hamilton Walk, Philadelphia, PA 19104, USA
COMMENT     Bankit Comment: LocalID:5593-W2-11-3-19-E10_SGA
            Bankit Comment: BankIt2700193
            Bankit Comment: FeatPropSourceSeq:5593-W2-2-1-19-B4_SGA
            
            ##Assembly-Data-START##
            Assembly Method       :: Geneious Prime(R) v. 2023.1.2
            Sequencing Technology :: Illumina
            ##Assembly-Data-END##
FEATURES             Location/Qualifiers
     source          1..2574
                     /organism="Simian-Human immunodeficiency virus"
                     /mol_type="other RNA"
                     /strain="CAP256SU"
                     /db_xref="taxon:57667"
                     /country="USA"
                     /collection_date="01-Jun-2020"
     gene            1..2574
                     /gene="Env"
     CDS             1..2574
                     /gene="Env"
                     /codon_start=1
                     /product="envelope glycoprotein"
                     /translation="MRVMGIQRNYPQWWIWSMLGFWMLMICNGMWVTVYYGVPVWKEA
                     KTTLFCASDAKAYEKEVHNVWATHACVPTDPNPQEMVLKNVTENFNMWKNDMVDQMHE
                     DVISLWDQSLKPCVKLTPLCVTLNCTNATASNSSIIEGMKNCSFNITTELRDKREKKN
                     ALFYKLDIVQLDGNSSQYRLINCNTSVITQACPKVSFDPIPIHYCAPAGYAILKCNNK
                     TFTGTGPCNNVSTVQCTHGIKPVVSTQLLLNGSLAEGEIIIRSENITNNVKTIIVHLN
                     ESVKIECTRPNNNTRTSIRIGPGQAFYATGQVIGDIREAHCNISESKWNETLQRVSKK
                     LKEYFPHKNITFQPSSGGDLEITTHHFNCGGEFFYCNTSSLFNRTYMANSTDMANSTE
                     TNSTRTITIHCRIKQIINMWQEVGRAMYAPPIAGNITCISNITGLLLTRDGGKNNTET
                     FRPGGGNMKDNWRSELYKYKVVEVKPLGVAPTNARRRVVEREKRAVGMGAVFLGFLGA
                     AGSTMGAASITLTVQARQLLSGIVQQQSNLLKAIEAQQHMLKLTVWGIKQLQARVLAL
                     ERYLKDQQLLGMWGCSGKLICTTNVYWNSSWSNKTYGDIWDNMTWMQWEREISNYTEI
                     IYELLEESQNQQEKNEQDLLALDRWNSLWNWFNITNWLWYIKIFIMIVGGLIGLRIIF
                     AVLSLVNRVRQGYSPLSLQTLLPTPRGPARPEGIEEEGGEQGRDRSIRLLTGLSELIW
                     DDLRNLCLFSYHHLRDLILIAARIVQLLGRRGWEALKYLWNILQYWIQELKNSAAIAV
                     AYLQYGWSYFHEAVQAGWRSATETLAGAWGDLWETLRRGGRWILAIPRRIRQGLELTL
                     L"
BASE COUNT      898 a    446 c    606 g    624 t
ORIGIN      
        1 atgagagtga tggggataca gaggaattat ccacaatggt ggatatggag catgttaggc
       61 ttttggatgc taatgatttg taatgggatg tgggtcacag tctactatgg ggtacctgtg
      121 tggaaagaag caaaaactac tctattttgt gcatcagatg ctaaagcata tgagaaagaa
      181 gtgcataatg tctgggctac acatgcctgt gtacccacag accccaatcc acaagaaatg
      241 gttttaaaaa atgtaacaga aaatttcaac atgtggaaaa atgacatggt ggatcagatg
      301 catgaagatg taattagttt atgggatcaa agcctcaagc catgtgtaaa gttgacccca
      361 ctctgtgtca ctctaaactg taccaatgct actgccagca atagcagtat aatagaggga
      421 atgaaaaatt gctctttcaa tataaccaca gaattaagag ataagagaga gaaaaagaat
      481 gcactttttt ataaacttga tatagtacaa ctagatggca actctagtca gtatagatta
      541 ataaattgta atacctcagt cataacacaa gcctgtccaa aggtctcttt tgacccaatt
      601 cctatacatt attgtgctcc agctggttat gcgattctaa agtgtaataa taagacattc
      661 actggaacag gaccgtgtaa taatgtcagc acagtacaat gtacacatgg aattaagcca
      721 gtggtttcaa ctcaactatt gttaaatggt agcctagcag aaggagagat aataattaga
      781 tctgaaaata taacaaacaa tgtcaaaaca ataatagtac atctcaatga atctgtaaag
      841 attgagtgta cgagacccaa taataataca agaacaagta taagaatagg accaggacaa
      901 gcattttatg caacaggaca agtaatagga gacataagag aagcacattg taacattagt
      961 gaaagtaaat ggaatgaaac tttacaaagg gtaagtaaaa aattaaaaga atacttccct
     1021 cataagaata taacatttca accatcctca ggaggggacc tagaaattac aacacatcac
     1081 tttaattgtg gaggagaatt tttctattgc aatacatcaa gcctgtttaa taggacatat
     1141 atggctaata gtacagatat ggctaatagt acagaaacta acagtacacg aaccatcaca
     1201 atccactgca gaataaaaca aattataaac atgtggcagg aggtgggacg agcaatgtat
     1261 gcccctccca ttgcaggaaa cataacatgt atatcaaata tcacaggact actattgaca
     1321 agggatggag gaaaaaacaa tacggagaca ttcagacctg gaggaggaaa tatgaaggac
     1381 aattggagaa gtgaattata taaatataaa gtggtagaag ttaagccatt aggagtagca
     1441 cccactaatg caagaaggag agtggtggag agagaaaaaa gagcagtggg aatgggagct
     1501 gtgttccttg ggttcttggg agcggcagga agcactatgg gcgcagcatc aataacgctg
     1561 acggtacagg ccagacaatt attgtctggt atagtgcaac agcaaagcaa tttgctgaag
     1621 gctatagagg ctcaacagca tatgttgaaa ctcacggtct ggggcattaa acagctccag
     1681 gcaagagtcc tggccttgga aagataccta aaggatcaac agctcctagg gatgtggggc
     1741 tgctctggaa aactcatctg caccactaat gtatattgga actctagttg gagtaataaa
     1801 acttatggtg atatttggga taacatgacc tggatgcagt gggagagaga aattagcaat
     1861 tatacagaaa taatatatga attgcttgaa gaatcacaaa accagcagga aaagaatgaa
     1921 caagatttac tagcattgga cagatggaac agtctgtgga attggtttaa cataacaaat
     1981 tggctgtggt atataaaaat attcataatg atagtaggag gcttgatagg tttaagaata
     2041 atttttgctg tgctttcttt agtaaataga gttaggcagg gatactcacc tctgtcgttg
     2101 cagaccctcc tcccaacccc acggggaccc gccaggcccg aaggaataga agaagaaggt
     2161 ggagagcaag gcagagacag atccattcga ttgctgaccg gattgtcaga acttatctgg
     2221 gacgacctga ggaacctgtg cctcttcagc taccaccact tgagagactt aatcttaatt
     2281 gcagcgagga ttgtgcaact tctgggacgc agggggtggg aagccctcaa atatctttgg
     2341 aacatcctcc agtattggat ccaggaactg aagaatagtg ctgcaatagc agtagcctac
     2401 ctacaatatg ggtggagcta tttccatgag gcggtccaag ccggctggag atctgcgaca
     2461 gagactcttg cgggcgcgtg gggagactta tgggagactc ttaggagagg tggaagatgg
     2521 atcctcgcaa tccctaggag gattagacaa gggcttgagc tcactctctt gtga
//
LOCUS       5593-W2-11-3-19-E12_SGA 2574 bp    RNA     linear   SYN 03-MAY-2023
DEFINITION  33,911 reads assembled to Filtered
            5593-W1-11-3-19-E12_S31_L001_R_001.contigs_reads Consensus.
ACCESSION   
VERSION
KEYWORDS    .
SOURCE      Simian-Human immunodeficiency virus
  ORGANISM  Simian-Human immunodeficiency virus
            Viruses; Riboviria; Pararnavirae; Artverviricota; Revtraviricetes;
            Ortervirales; Retroviridae; Orthoretrovirinae; Lentivirus; Primate
            lentivirus group.
REFERENCE   1  (bases 1 to 2574)
  AUTHORS   Bauer,A., Lindemuth,E., Marino,F.E., Krause,R., Joy,J.,
            Docken,S.S., Mallick,S., McCormick,K., Holt,C., Georgiev,I.,
            Felber,B., Keele,B.F., Veazey,R., Davenport,M.P., Li,H., Shaw,G.M.
            and Bar,K.J.
  TITLE     Adaptation of a transmitted/founder simian-human immunodeficiency
            virus 1 for enhanced replication in rhesus macaques
  JOURNAL   Unpublished
REFERENCE   2  (bases 1 to 2574)
  AUTHORS   Bauer,A., Lindemuth,E., Marino,F.E., Krause,R., Joy,J.,
            Docken,S.S., Mallick,S., McCormick,K., Holt,C., Georgiev,I.,
            Felber,B., Keele,B.F., Veazey,R., Davenport,M.P., Li,H., Shaw,G.M.
            and Bar,K.J.
  TITLE     Direct Submission
  JOURNAL   Submitted (03-MAY-2023) Infectious Diseases, University of
            Pennsylvania, 3610 Hamilton Walk, Philadelphia, PA 19104, USA
COMMENT     Bankit Comment: LocalID:5593-W2-11-3-19-E12_SGA
            Bankit Comment: BankIt2700193
            Bankit Comment: FeatPropSourceSeq:5593-W2-2-1-19-B4_SGA
            
            ##Assembly-Data-START##
            Assembly Method       :: Geneious Prime(R) v. 2023.1.2
            Sequencing Technology :: Illumina
            ##Assembly-Data-END##
FEATURES             Location/Qualifiers
     source          1..2574
                     /organism="Simian-Human immunodeficiency virus"
                     /mol_type="other RNA"
                     /strain="CAP256SU"
                     /db_xref="taxon:57667"
                     /country="USA"
                     /collection_date="01-Jun-2020"
     gene            1..2574
                     /gene="Env"
     CDS             1..2574
                     /gene="Env"
                     /codon_start=1
                     /product="envelope glycoprotein"
                     /translation="MRVMGIQRNYPQWWIWSMLGFWMLMICNGMWVTVYYGVPVWKEA
                     KTTLFCASDAKAYEKEVHNVWATHACVPTDPNPQEMVLKNVTENFNMWKNDMVDQMHE
                     DVISLWDQSLKPCVKLTPLCVTLNCTNATASNSSIIEGMKNCSFNITTELRDKREKKN
                     ALFYKLDIVQLDGNSSQYRLINCNTSVITQACPKVSFDPIPIHYCAPAGYAILKCNNK
                     TFTGTGPCNNVSTVQCTHGIKPVVSTQLLLNGSLAEGEIIIRSENITNNVKTIIVHLN
                     ESVKIECTRPNNNTRTSIRIGPGQAFYATGQVIGDIREAHCNISESKWNETLQRVSKK
                     LKEYFPHKNITFQPSSGGDLEITTHHFNCGGEFFYCNTSSLFNRTYMANSTDMANSTE
                     TNSTRTITIHCRIKQIINMWQEVGRAMYAPPIAGNITCISNITGLLLTRDGGKNNTET
                     FRPGGGNMKDNWRSELYKYKVVEVKPLGVAPTNARRRVVEREKRAVGMGAVFLGFLGV
                     AGSTMGAASITLTVQARQLLSGIVQQQSNLLKAIEAQQHMLKLTVWGIKQLQARVLAL
                     ERYLKDQQLLGMWGCSGKLICTTNVYWNSSWSNKTYGDIWDNMTWMQWEREISNYTEI
                     IYELLEESQNQQEKNEQDLLALDRWNSLWNWFNITNWLWYIKIFIMIVGGLIGLRIIF
                     AVLSLVNRVRQGYSPLSLQTLLPTPRGPARPEGIEEEGGEQGRDRSIRLLTGLSELIW
                     DDLRNLCLFSYHHLRDLILIAARIVQLLGRRGWEALKYLWNILQYWIQELKNSAAIAV
                     AYLQYGWSYFHEAVQAGWRSATETLAGAWGDLWETLRRGGRWILAIPRRIRQGLELTL
                     L"
BASE COUNT      898 a    445 c    606 g    625 t
ORIGIN      
        1 atgagagtga tggggataca gaggaattat ccacaatggt ggatatggag catgttaggc
       61 ttttggatgc taatgatttg taatgggatg tgggtcacag tctactatgg ggtacctgtg
      121 tggaaagaag caaaaactac tctattttgt gcatcagatg ctaaagcata tgagaaagaa
      181 gtgcataatg tctgggctac acatgcctgt gtacccacag accccaatcc acaagaaatg
      241 gttttaaaaa atgtaacaga aaatttcaac atgtggaaaa atgacatggt ggatcagatg
      301 catgaagatg taattagttt atgggatcaa agcctcaagc catgtgtaaa gttgacccca
      361 ctctgtgtca ctctaaactg taccaatgct actgccagca atagcagtat aatagaggga
      421 atgaaaaatt gctctttcaa tataaccaca gaattaagag ataagagaga gaaaaagaat
      481 gcactttttt ataaacttga tatagtacaa ctagatggca actctagtca gtatagatta
      541 ataaattgta atacctcagt cataacacaa gcctgtccaa aggtctcttt tgacccaatt
      601 cctatacatt attgtgctcc agctggttat gcgattctaa agtgtaataa taagacattc
      661 actggaacag gaccgtgtaa taatgtcagc acagtacaat gtacacatgg aattaagcca
      721 gtggtttcaa ctcaactatt gttaaatggt agcctagcag aaggagagat aataattaga
      781 tctgaaaata taacaaacaa tgtcaaaaca ataatagtac atctcaatga atctgtaaag
      841 attgagtgta cgagacccaa taataataca agaacaagta taagaatagg accaggacaa
      901 gcattttatg caacaggaca agtaatagga gacataagag aagcacattg taacattagt
      961 gaaagtaaat ggaatgaaac tttacaaagg gtaagtaaaa aattaaaaga atacttccct
     1021 cataagaata taacatttca accatcctca ggaggggacc tagaaattac aacacatcac
     1081 tttaattgtg gaggagaatt tttctattgc aatacatcaa gcctgtttaa taggacatat
     1141 atggctaata gtacagatat ggctaatagt acagaaacta acagtacacg aaccatcaca
     1201 atccactgca gaataaaaca aattataaac atgtggcagg aggtgggacg agcaatgtat
     1261 gcccctccca ttgcaggaaa cataacatgt atatcaaata tcacaggact actattgaca
     1321 agggatggag gaaaaaacaa tacggagaca ttcagacctg gaggaggaaa tatgaaggac
     1381 aattggagaa gtgaattata taaatataaa gtggtagaag ttaagccatt aggagtagca
     1441 cccactaatg caagaaggag agtggtggag agagaaaaaa gagcagtggg aatgggagct
     1501 gtgttccttg ggttcttggg agtggcagga agcactatgg gcgcagcatc aataacgctg
     1561 acggtacagg ccagacaatt attgtctggt atagtgcaac agcaaagcaa tttgctgaag
     1621 gctatagagg ctcaacagca tatgttgaaa ctcacggtct ggggcattaa acagctccag
     1681 gcaagagtcc tggccttgga aagataccta aaggatcaac agctcctagg gatgtggggc
     1741 tgctctggaa aactcatctg caccactaat gtatattgga actctagttg gagtaataaa
     1801 acttatggtg atatttggga taacatgacc tggatgcagt gggagagaga aattagcaat
     1861 tatacagaaa taatatatga attgcttgaa gaatcacaaa accagcagga aaagaatgaa
     1921 caagatttac tagcattgga cagatggaac agtctgtgga attggtttaa cataacaaat
     1981 tggctgtggt atataaaaat attcataatg atagtaggag gcttgatagg tttaagaata
     2041 atttttgctg tgctttcttt agtaaataga gttaggcagg gatactcacc tctgtcgttg
     2101 cagaccctcc tcccaacccc acggggaccc gccaggcccg aaggaataga agaagaaggt
     2161 ggagagcaag gcagagacag atccattcga ttgctgaccg gattgtcaga acttatctgg
     2221 gacgacctga ggaacctgtg cctcttcagc taccaccact tgagagactt aatcttaatt
     2281 gcagcgagga ttgtgcaact tctgggacgc agggggtggg aagccctcaa atatctttgg
     2341 aacatcctcc agtattggat ccaggaactg aagaatagtg ctgcaatagc agtagcctac
     2401 ctacaatatg ggtggagcta tttccatgag gcggtccaag ccggctggag atctgcgaca
     2461 gagactcttg cgggcgcgtg gggagactta tgggagactc ttaggagagg tggaagatgg
     2521 atcctcgcaa tccctaggag gattagacaa gggcttgagc tcactctctt gtga
//
LOCUS       5593-W2-11-3-19-F12_SGA 2574 bp    RNA     linear   SYN 03-MAY-2023
DEFINITION  10,283 reads assembled to Filtered
            5593-W1-11-3-19-F12_S33_L001_R_001.contigs_reads Consensus.
ACCESSION   
VERSION
KEYWORDS    .
SOURCE      Simian-Human immunodeficiency virus
  ORGANISM  Simian-Human immunodeficiency virus
            Viruses; Riboviria; Pararnavirae; Artverviricota; Revtraviricetes;
            Ortervirales; Retroviridae; Orthoretrovirinae; Lentivirus; Primate
            lentivirus group.
REFERENCE   1  (bases 1 to 2574)
  AUTHORS   Bauer,A., Lindemuth,E., Marino,F.E., Krause,R., Joy,J.,
            Docken,S.S., Mallick,S., McCormick,K., Holt,C., Georgiev,I.,
            Felber,B., Keele,B.F., Veazey,R., Davenport,M.P., Li,H., Shaw,G.M.
            and Bar,K.J.
  TITLE     Adaptation of a transmitted/founder simian-human immunodeficiency
            virus 1 for enhanced replication in rhesus macaques
  JOURNAL   Unpublished
REFERENCE   2  (bases 1 to 2574)
  AUTHORS   Bauer,A., Lindemuth,E., Marino,F.E., Krause,R., Joy,J.,
            Docken,S.S., Mallick,S., McCormick,K., Holt,C., Georgiev,I.,
            Felber,B., Keele,B.F., Veazey,R., Davenport,M.P., Li,H., Shaw,G.M.
            and Bar,K.J.
  TITLE     Direct Submission
  JOURNAL   Submitted (03-MAY-2023) Infectious Diseases, University of
            Pennsylvania, 3610 Hamilton Walk, Philadelphia, PA 19104, USA
COMMENT     Bankit Comment: LocalID:5593-W2-11-3-19-F12_SGA
            Bankit Comment: BankIt2700193
            Bankit Comment: FeatPropSourceSeq:5593-W2-2-1-19-B4_SGA
            
            ##Assembly-Data-START##
            Assembly Method       :: Geneious Prime(R) v. 2023.1.2
            Sequencing Technology :: Illumina
            ##Assembly-Data-END##
FEATURES             Location/Qualifiers
     source          1..2574
                     /organism="Simian-Human immunodeficiency virus"
                     /mol_type="other RNA"
                     /strain="CAP256SU"
                     /db_xref="taxon:57667"
                     /country="USA"
                     /collection_date="01-Jun-2020"
     gene            1..2574
                     /gene="Env"
     CDS             1..2574
                     /gene="Env"
                     /codon_start=1
                     /product="envelope glycoprotein"
                     /translation="MRVMGIQRNYPQWWIWSMLGFWMLMICNGMWVTVYYGVPVWKEA
                     KTTLFCASDAKAYEKEVHNVWATHACVPTDPNPQEMVLKNVTENFNMWKNDMVDQMHE
                     DVISLWDQSLKPCVKLTPLCVTLNCTNATASNSSIIEGMKNCSFNITTELRDKREKKN
                     ALFYKLDIVQLDGNSSQYRLINCNTSVITQACPKVSFDPIPIHYCAPAGYAILKCNNK
                     TFTGTGPCNNVSTVQCTHGIKPVISTQLLLNGSLAEGEIIIRSENITNNVKTIIVHLN
                     ESVKIECTRPNNNTRTSIRIGPGQAFYATGQVIGDIREAHCNISESKWNETLQRVSKK
                     LKEYFPHKNITFQPSSGGDLEITTHHFNCGGEFFYCNTSSLFNRTYMANSTDMANSTE
                     TNSTRTITIHCRIKQIINMWQEVGRAMYAPPIAGNITCISNITGLLLTRDGGKNNTET
                     FRPGGGNMKDNWRSELYKYKVVEVKPLGVAPTNARRRVVEREKRAVGMGAVFLGFLGA
                     AGSTMGAASITLTVQARQLLSGIVQQQSNLLKAIEAQQHMLKLTVWGIKQLQARVLAL
                     ERYLKDQQLLGMWGCSGKLICTTNVYWNSSWSNKTYGDIWDNMTWMQWEREISNYTEI
                     IYELLEESQNQQEKNEQDLLALDRWNSLWNWFNITNWLWYIKIFIMIVGGLIGLRIIF
                     AVLSLVNRVRQGYSPLSLQTLLPTPRGPARPEGIEEEGGEQGRDRSIRLLTGLSELIW
                     DDLRNLCLFSYHHLRDLILIAARIVQLLGRRGWEALKYLWNILQYWIQELKNSAAIAV
                     AYLQYGWSYFHEAVQAGWRSATETLAGAWGDLWETLRRGGRWILAIPRRIRQGLELTL
                     L"
BASE COUNT      899 a    446 c    605 g    624 t
ORIGIN      
        1 atgagagtga tggggataca gaggaattat ccacaatggt ggatatggag catgttaggc
       61 ttttggatgc taatgatttg taatgggatg tgggtcacag tctactatgg ggtacctgtg
      121 tggaaagaag caaaaactac tctattttgt gcatcagatg ctaaagcata tgagaaagaa
      181 gtgcataatg tctgggctac acatgcctgt gtacccacag accccaatcc acaagaaatg
      241 gttttaaaaa atgtaacaga aaatttcaac atgtggaaaa atgacatggt ggatcagatg
      301 catgaagatg taattagttt atgggatcaa agcctcaagc catgtgtaaa gttgacccca
      361 ctctgtgtca ctctaaactg taccaatgct actgccagca atagcagtat aatagaggga
      421 atgaaaaatt gctctttcaa tataaccaca gaattaagag ataagagaga gaaaaagaat
      481 gcactttttt ataaacttga tatagtacaa ctagatggca actctagtca gtatagatta
      541 ataaattgta atacctcagt cataacacaa gcctgtccaa aggtctcttt tgacccaatt
      601 cctatacatt attgtgctcc agctggttat gcgattctaa agtgtaataa taagacattc
      661 actggaacag gaccgtgtaa taatgtcagc acagtacaat gtacacatgg aattaagcca
      721 gtgatttcaa ctcaactatt gttaaatggt agcctagcag aaggagagat aataattaga
      781 tctgaaaata taacaaacaa tgtcaaaaca ataatagtac atctcaatga atctgtaaag
      841 attgagtgta cgagacccaa taataataca agaacaagta taagaatagg accaggacaa
      901 gcattttatg caacaggaca agtaatagga gacataagag aagcacattg taacattagt
      961 gaaagtaaat ggaatgaaac tttacaaagg gtaagtaaaa aattaaaaga atacttccct
     1021 cataagaata taacatttca accatcctca ggaggggacc tagaaattac aacacatcac
     1081 tttaattgtg gaggagaatt tttctattgc aatacatcaa gcctgtttaa taggacatat
     1141 atggctaata gtacagatat ggctaatagt acagaaacta acagtacacg aaccatcaca
     1201 atccactgca gaataaaaca aattataaac atgtggcagg aggtgggacg agcaatgtat
     1261 gcccctccca ttgcaggaaa cataacatgt atatcaaata tcacaggact actattgaca
     1321 agggatggag gaaaaaacaa tacggagaca ttcagacctg gaggaggaaa tatgaaggac
     1381 aattggagaa gtgaattata taaatataaa gtggtagaag ttaagccatt aggagtagca
     1441 cccactaatg caagaaggag agtggtggag agagaaaaaa gagcagtggg aatgggagct
     1501 gtgttccttg ggttcttggg agcggcagga agcactatgg gcgcagcatc aataacgctg
     1561 acggtacagg ccagacaatt attgtctggt atagtgcaac agcaaagcaa tttgctgaag
     1621 gctatagagg ctcaacagca tatgttgaaa ctcacggtct ggggcattaa acagctccag
     1681 gcaagagtcc tggccttgga aagataccta aaggatcaac agctcctagg gatgtggggc
     1741 tgctctggaa aactcatctg caccactaat gtatattgga actctagttg gagtaataaa
     1801 acttatggtg atatttggga taacatgacc tggatgcagt gggagagaga aattagcaat
     1861 tatacagaaa taatatatga attgcttgaa gaatcacaaa accagcagga aaagaatgaa
     1921 caagatttac tagcattgga cagatggaac agtctgtgga attggtttaa cataacaaat
     1981 tggctgtggt atataaaaat attcataatg atagtaggag gcttgatagg tttaagaata
     2041 atttttgctg tgctttcttt agtaaataga gttaggcagg gatactcacc tctgtcgttg
     2101 cagaccctcc tcccaacccc acggggaccc gccaggcccg aaggaataga agaagaaggt
     2161 ggagagcaag gcagagacag atccattcga ttgctgaccg gattgtcaga acttatctgg
     2221 gacgacctga ggaacctgtg cctcttcagc taccaccact tgagagactt aatcttaatt
     2281 gcagcgagga ttgtgcaact tctgggacgc agggggtggg aagccctcaa atatctttgg
     2341 aacatcctcc agtattggat ccaggaactg aagaatagtg ctgcaatagc agtagcctac
     2401 ctacaatatg ggtggagcta tttccatgag gcggtccaag ccggctggag atctgcgaca
     2461 gagactcttg cgggcgcgtg gggagactta tgggagactc ttaggagagg tggaagatgg
     2521 atcctcgcaa tccctaggag gattagacaa gggcttgagc tcactctctt gtga
//
LOCUS       5593-W2-11-3-19-G2_SGA  2574 bp    RNA     linear   SYN 03-MAY-2023
DEFINITION  26,001 reads assembled to Filtered
            5593-W1-11-3-19-G2_S34_L001_R_001.contigs_reads Consensus.
ACCESSION   
VERSION
KEYWORDS    .
SOURCE      Simian-Human immunodeficiency virus
  ORGANISM  Simian-Human immunodeficiency virus
            Viruses; Riboviria; Pararnavirae; Artverviricota; Revtraviricetes;
            Ortervirales; Retroviridae; Orthoretrovirinae; Lentivirus; Primate
            lentivirus group.
REFERENCE   1  (bases 1 to 2574)
  AUTHORS   Bauer,A., Lindemuth,E., Marino,F.E., Krause,R., Joy,J.,
            Docken,S.S., Mallick,S., McCormick,K., Holt,C., Georgiev,I.,
            Felber,B., Keele,B.F., Veazey,R., Davenport,M.P., Li,H., Shaw,G.M.
            and Bar,K.J.
  TITLE     Adaptation of a transmitted/founder simian-human immunodeficiency
            virus 1 for enhanced replication in rhesus macaques
  JOURNAL   Unpublished
REFERENCE   2  (bases 1 to 2574)
  AUTHORS   Bauer,A., Lindemuth,E., Marino,F.E., Krause,R., Joy,J.,
            Docken,S.S., Mallick,S., McCormick,K., Holt,C., Georgiev,I.,
            Felber,B., Keele,B.F., Veazey,R., Davenport,M.P., Li,H., Shaw,G.M.
            and Bar,K.J.
  TITLE     Direct Submission
  JOURNAL   Submitted (03-MAY-2023) Infectious Diseases, University of
            Pennsylvania, 3610 Hamilton Walk, Philadelphia, PA 19104, USA
COMMENT     Bankit Comment: LocalID:5593-W2-11-3-19-G2_SGA
            Bankit Comment: BankIt2700193
            Bankit Comment: FeatPropSourceSeq:5593-W2-2-1-19-B4_SGA
            
            ##Assembly-Data-START##
            Assembly Method       :: Geneious Prime(R) v. 2023.1.2
            Sequencing Technology :: Illumina
            ##Assembly-Data-END##
FEATURES             Location/Qualifiers
     source          1..2574
                     /organism="Simian-Human immunodeficiency virus"
                     /mol_type="other RNA"
                     /strain="CAP256SU"
                     /db_xref="taxon:57667"
                     /country="USA"
                     /collection_date="01-Jun-2020"
     gene            1..2574
                     /gene="Env"
     CDS             1..2574
                     /gene="Env"
                     /codon_start=1
                     /product="envelope glycoprotein"
                     /translation="MRVMGIQRNYPQWWIWSMLGFWMLMICNGMWVTVYYGVPVWKEA
                     KTTLFCASDAKAYEKEVHNVWATHACVPTDPNPQEMVLKNVTENFNMWKNDMVDQMHE
                     DVISLWDQSLKPCVKLTPLCVTLNCTNATASNSSIIEGMKNCSFNITTELRDKREKKN
                     ALFYKLDIVQLDGNSSQYRLINCNTSVITQACPKVSFDPIPIHYCAPAGYAILKCNNK
                     TFTGTGPCNNVSTVQCTHGIKPVVSTQLLLNGSLAEGEIIIRSENITNNVKTIIVHLN
                     ESVKIECTRPNNNTRTSIRIGPGQAFYATGQVIGDIREAHCNISESKWNETLQRVSKK
                     LKEYFPHKNITFQPSSGGDLEITTHHFNCGGEFFYCNTSSLFNRTYMANSTDMANSTE
                     TNSTRTITIRCRIKQIINMWQEVGRAMYAPPIAGNITCISNITGLLLTRDGGKNNTET
                     FRPGGGNMKDNWRSELYKYKVVEVKPLGVAPTNARRRVVEREKRAVGMGAVFLGFLGA
                     AGSTMGAASITLTVQARQLLSGIVQQQSNLLKAIEAQQHMLKLTVWGIKQLQARVLAL
                     ERYLKDQQLLGMWGCSGKLICTTNVYWNSSWSNKTYGDIWDNMTWMQWEREISNYTEI
                     IYELLEESQNQQEKNEQDLLALDRWNSLWNWFNITNWLWYIKIFIMIVGGLIGLRIIF
                     AVLSLVNRVRQGYSPLSLQTLLPTPRGPARPEGIEEEGGEQGRDRSIRLLTGLSELIW
                     DDLRNLCLFSYHHLRDLILIAARIVQLLGRRGWEALKYLWNILQYWIQELKNSAAIAV
                     AYLQYGWSYFHEAVQAGWRSATETLAGAWGDLWETLRRGGRWILAIPRRIRQGLELTL
                     L"
BASE COUNT      897 a    446 c    607 g    624 t
ORIGIN      
        1 atgagagtga tggggataca gaggaattat ccacaatggt ggatatggag catgttaggc
       61 ttttggatgc taatgatttg taatgggatg tgggtcacag tctactatgg ggtacctgtg
      121 tggaaagaag caaaaactac tctattttgt gcatcagatg ctaaagcata tgagaaagaa
      181 gtgcataatg tctgggctac acatgcctgt gtacccacag accccaatcc acaagaaatg
      241 gttttaaaaa atgtaacaga aaatttcaac atgtggaaaa atgacatggt ggatcagatg
      301 catgaagatg taattagttt atgggatcaa agcctcaagc catgtgtaaa gttgacccca
      361 ctctgtgtca ctctaaactg taccaatgct actgccagca atagcagtat aatagaggga
      421 atgaaaaatt gctctttcaa tataaccaca gaattaagag ataagagaga gaaaaagaat
      481 gcactttttt ataaacttga tatagtacaa ctagatggca actctagtca gtatagatta
      541 ataaattgta atacctcagt cataacacaa gcctgtccaa aggtctcttt tgacccaatt
      601 cctatacatt attgtgctcc agctggttat gcgattctaa agtgtaataa taagacattc
      661 actggaacag gaccgtgtaa taatgtcagc acagtacaat gtacacatgg aattaagcca
      721 gtggtttcaa ctcaactatt gttaaatggt agcctagcag aaggagagat aataattaga
      781 tctgaaaata taacaaacaa tgtcaaaaca ataatagtac atctcaatga atctgtaaag
      841 attgagtgta cgagacccaa taataataca agaacaagta taagaatagg accaggacaa
      901 gcattttatg caacaggaca agtaatagga gacataagag aagcacattg taacattagt
      961 gaaagtaaat ggaatgaaac tttacaaagg gtaagtaaaa aattaaaaga atacttccct
     1021 cataagaata taacatttca accatcctca ggaggggacc tagaaattac aacacatcac
     1081 tttaattgtg gaggagaatt tttctattgc aatacatcaa gcctgtttaa taggacatat
     1141 atggctaata gtacagatat ggctaatagt acagaaacta acagtacacg aaccatcaca
     1201 atccgctgca gaataaaaca aattataaac atgtggcagg aggtgggacg agcaatgtat
     1261 gcccctccca ttgcaggaaa cataacatgt atatcaaata tcacaggact actattgaca
     1321 agggatggag gaaaaaacaa tacggagaca ttcagacctg gaggaggaaa tatgaaggac
     1381 aattggagaa gtgaattata taaatataaa gtggtagaag ttaagccatt aggagtagca
     1441 cccactaatg caagaaggag agtggtggag agagaaaaaa gagcagtggg aatgggagct
     1501 gtgttccttg ggttcttggg agcggcagga agcactatgg gcgcagcatc aataacgctg
     1561 acggtacagg ccagacaatt attgtctggt atagtgcaac agcaaagcaa tttgctgaag
     1621 gctatagagg ctcaacagca tatgttgaaa ctcacggtct ggggcattaa acagctccag
     1681 gcaagagtcc tggccttgga aagataccta aaggatcaac agctcctagg gatgtggggc
     1741 tgctctggaa aactcatctg caccactaat gtatattgga actctagttg gagtaataaa
     1801 acttatggtg atatttggga taacatgacc tggatgcagt gggagagaga aattagcaat
     1861 tatacagaaa taatatatga attgcttgaa gaatcacaaa accagcagga aaagaatgaa
     1921 caagatttac tagcattgga cagatggaac agtctgtgga attggtttaa cataacaaat
     1981 tggctgtggt atataaaaat attcataatg atagtaggag gcttgatagg tttaagaata
     2041 atttttgctg tgctttcttt agtaaataga gttaggcagg gatactcacc tctgtcgttg
     2101 cagaccctcc tcccaacccc acggggaccc gccaggcccg aaggaataga agaagaaggt
     2161 ggagagcaag gcagagacag atccattcga ttgctgaccg gattgtcaga acttatctgg
     2221 gacgacctga ggaacctgtg cctcttcagc taccaccact tgagagactt aatcttaatt
     2281 gcagcgagga ttgtgcaact tctgggacgc agggggtggg aagccctcaa atatctttgg
     2341 aacatcctcc agtattggat ccaggaactg aagaatagtg ctgcaatagc agtagcctac
     2401 ctacaatatg ggtggagcta tttccatgag gcggtccaag ccggctggag atctgcgaca
     2461 gagactcttg cgggcgcgtg gggagactta tgggagactc ttaggagagg tggaagatgg
     2521 atcctcgcaa tccctaggag gattagacaa gggcttgagc tcactctctt gtga
//
LOCUS       5593-W2-11-3-19-G4_SGA  2574 bp    RNA     linear   SYN 03-MAY-2023
DEFINITION  22,523 reads assembled to Filtered
            5593-W1-11-3-19-G4_S35_L001_R_001.contigs_reads Consensus.
ACCESSION   
VERSION
KEYWORDS    .
SOURCE      Simian-Human immunodeficiency virus
  ORGANISM  Simian-Human immunodeficiency virus
            Viruses; Riboviria; Pararnavirae; Artverviricota; Revtraviricetes;
            Ortervirales; Retroviridae; Orthoretrovirinae; Lentivirus; Primate
            lentivirus group.
REFERENCE   1  (bases 1 to 2574)
  AUTHORS   Bauer,A., Lindemuth,E., Marino,F.E., Krause,R., Joy,J.,
            Docken,S.S., Mallick,S., McCormick,K., Holt,C., Georgiev,I.,
            Felber,B., Keele,B.F., Veazey,R., Davenport,M.P., Li,H., Shaw,G.M.
            and Bar,K.J.
  TITLE     Adaptation of a transmitted/founder simian-human immunodeficiency
            virus 1 for enhanced replication in rhesus macaques
  JOURNAL   Unpublished
REFERENCE   2  (bases 1 to 2574)
  AUTHORS   Bauer,A., Lindemuth,E., Marino,F.E., Krause,R., Joy,J.,
            Docken,S.S., Mallick,S., McCormick,K., Holt,C., Georgiev,I.,
            Felber,B., Keele,B.F., Veazey,R., Davenport,M.P., Li,H., Shaw,G.M.
            and Bar,K.J.
  TITLE     Direct Submission
  JOURNAL   Submitted (03-MAY-2023) Infectious Diseases, University of
            Pennsylvania, 3610 Hamilton Walk, Philadelphia, PA 19104, USA
COMMENT     Bankit Comment: LocalID:5593-W2-11-3-19-G4_SGA
            Bankit Comment: BankIt2700193
            Bankit Comment: FeatPropSourceSeq:5593-W2-2-1-19-B4_SGA
            
            ##Assembly-Data-START##
            Assembly Method       :: Geneious Prime(R) v. 2023.1.2
            Sequencing Technology :: Illumina
            ##Assembly-Data-END##
FEATURES             Location/Qualifiers
     source          1..2574
                     /organism="Simian-Human immunodeficiency virus"
                     /mol_type="other RNA"
                     /strain="CAP256SU"
                     /db_xref="taxon:57667"
                     /country="USA"
                     /collection_date="01-Jun-2020"
     gene            1..2574
                     /gene="Env"
     CDS             1..2574
                     /gene="Env"
                     /codon_start=1
                     /product="envelope glycoprotein"
                     /translation="MRVMGIQRNYPQWWIWSMLGFWMLMICNGMWVTVYYGVPVWKEA
                     KTTLFCASDAKAYEKEVHNVWATHACVPTDPNPQEMVLKNVTENFNMWKNDMVDQMHE
                     DVISLWDQSLKPCVKLTPLCVTLNCTNATASNSSIIEGMKNCSFNITTELRDKREKKN
                     ALFYKLDIVQLDGNSSQYRLINCNTSVITQACPKVSFDPIPIHYCAPAGYAILKCNNK
                     TFTGTGPCNNVSTVQCTHGIKPVISTQLLLNGSLAEGEIIIRSENITNNVKTIIVHLN
                     ESVKIECTRPNNNTRTSIRIGPGQAFYATGQVIGDIREAHCNISESKWNETLQRVSKK
                     LKEYFPHKNITFQPSSGGDLEITTHHFNCGGEFFYCNTSSLFNRTYMANSTDMANSTE
                     TNSTRTITIRCRIKQIINMWQEVGRAMYAPPIAGNITCISNITGLLLTRDGGKNNTET
                     FRPGGGNMKDNWRSELYKYKVVEVKPLGVAPTNARRRVVEREKRAVGMGAVFLGFLGA
                     AGSTMGAASITLTVQARQLLSGIVQQQSNLLKAIEAQQHMLKLTVWGIKQLQARVLAL
                     ERYLKDQQLLGMWGCSGKLICTTNVYWNSSWSNKTYGDIWDNMTWMQWEREISNYTEI
                     IYELLEESQNQQEKNEQDLLALDRWNSLWNWFNITNWLWYIKIFIMIVGGLIGLRIIF
                     AVLSLVNRVRQGYSPLSLQTLLPTPRGPARPEGIEEEGGEQGRDRSIRLLTGLSELIW
                     DDLRNLCLFSYHHLRDLILIAARIVQLLGRRGWEALKYLWNILQYWIQELKNSAAIAV
                     AYLQYGWSYFHEAVQAGWRSATETLAGAWGDLWETLRRGGRWILAIPRRIRQGLELTL
                     L"
BASE COUNT      898 a    446 c    606 g    624 t
ORIGIN      
        1 atgagagtga tggggataca gaggaattat ccacaatggt ggatatggag catgttaggc
       61 ttttggatgc taatgatttg taatgggatg tgggtcacag tctactatgg ggtacctgtg
      121 tggaaagaag caaaaactac tctattttgt gcatcagatg ctaaagcata tgagaaagaa
      181 gtgcataatg tctgggctac acatgcctgt gtacccacag accccaatcc acaagaaatg
      241 gttttaaaaa atgtaacaga aaatttcaac atgtggaaaa atgacatggt ggatcagatg
      301 catgaagatg taattagttt atgggatcaa agcctcaagc catgtgtaaa gttgacccca
      361 ctctgtgtca ctctaaactg taccaatgct actgccagca atagcagtat aatagaggga
      421 atgaaaaatt gctctttcaa tataaccaca gaattaagag ataagagaga gaaaaagaat
      481 gcactttttt ataaacttga tatagtacaa ctagatggca actctagtca gtatagatta
      541 ataaattgta atacctcagt cataacacaa gcctgtccaa aggtctcttt tgacccaatt
      601 cctatacatt attgtgctcc agctggttat gcgattctaa agtgtaataa taagacattc
      661 actggaacag gaccgtgtaa taatgtcagc acagtacaat gtacacatgg aattaagcca
      721 gtgatttcaa ctcaactatt gttaaatggt agcctagcag aaggagagat aataattaga
      781 tctgaaaata taacaaacaa tgtcaaaaca ataatagtac atctcaatga atctgtaaag
      841 attgagtgta cgagacccaa taataataca agaacaagta taagaatagg accaggacaa
      901 gcattttatg caacaggaca agtaatagga gacataagag aagcacattg taacattagt
      961 gaaagtaaat ggaatgaaac tttacaaagg gtaagtaaaa aattaaaaga atacttccct
     1021 cataagaata taacatttca accatcctca ggaggggacc tagaaattac aacacatcac
     1081 tttaattgtg gaggagaatt tttctattgc aatacatcaa gcctgtttaa taggacatat
     1141 atggctaata gtacagatat ggctaatagt acagaaacta acagtacacg aaccatcaca
     1201 atccgctgca gaataaaaca aattataaac atgtggcagg aggtgggacg agcaatgtat
     1261 gcccctccca ttgcaggaaa cataacatgt atatcaaata tcacaggact actattgaca
     1321 agggatggag gaaaaaacaa tacggagaca ttcagacctg gaggaggaaa tatgaaggac
     1381 aattggagaa gtgaattata taaatataaa gtggtagaag ttaagccatt aggagtagca
     1441 cccactaatg caagaaggag agtggtggag agagaaaaaa gagcagtggg aatgggagct
     1501 gtgttccttg ggttcttggg agcggcagga agcactatgg gcgcagcatc aataacgctg
     1561 acggtacagg ccagacaatt attgtctggt atagtgcaac agcaaagcaa tttgctgaag
     1621 gctatagagg ctcaacagca tatgttgaaa ctcacggtct ggggcattaa acagctccag
     1681 gcaagagtcc tggccttgga aagataccta aaggatcaac agctcctagg gatgtggggc
     1741 tgctctggaa aactcatctg caccactaat gtatattgga actctagttg gagtaataaa
     1801 acttatggtg atatttggga taacatgacc tggatgcagt gggagagaga aattagcaat
     1861 tatacagaaa taatatatga attgcttgaa gaatcacaaa accagcagga aaagaatgaa
     1921 caagatttac tagcattgga cagatggaac agtctgtgga attggtttaa cataacaaat
     1981 tggctgtggt atataaaaat attcataatg atagtaggag gcttgatagg tttaagaata
     2041 atttttgctg tgctttcttt agtaaataga gttaggcagg gatactcacc tctgtcgttg
     2101 cagaccctcc tcccaacccc acggggaccc gccaggcccg aaggaataga agaagaaggt
     2161 ggagagcaag gcagagacag atccattcga ttgctgaccg gattgtcaga acttatctgg
     2221 gacgacctga ggaacctgtg cctcttcagc taccaccact tgagagactt aatcttaatt
     2281 gcagcgagga ttgtgcaact tctgggacgc agggggtggg aagccctcaa atatctttgg
     2341 aacatcctcc agtattggat ccaggaactg aagaatagtg ctgcaatagc agtagcctac
     2401 ctacaatatg ggtggagcta tttccatgag gcggtccaag ccggctggag atctgcgaca
     2461 gagactcttg cgggcgcgtg gggagactta tgggagactc ttaggagagg tggaagatgg
     2521 atcctcgcaa tccctaggag gattagacaa gggcttgagc tcactctctt gtga
//
LOCUS       5593-W2-11-3-19-H8_SGA  2574 bp    RNA     linear   SYN 03-MAY-2023
DEFINITION  45,277 reads assembled to Filtered
            5593-W1-11-3-19-H8_S37_L001_R_001.contigs_reads Consensus.
ACCESSION   
VERSION
KEYWORDS    .
SOURCE      Simian-Human immunodeficiency virus
  ORGANISM  Simian-Human immunodeficiency virus
            Viruses; Riboviria; Pararnavirae; Artverviricota; Revtraviricetes;
            Ortervirales; Retroviridae; Orthoretrovirinae; Lentivirus; Primate
            lentivirus group.
REFERENCE   1  (bases 1 to 2574)
  AUTHORS   Bauer,A., Lindemuth,E., Marino,F.E., Krause,R., Joy,J.,
            Docken,S.S., Mallick,S., McCormick,K., Holt,C., Georgiev,I.,
            Felber,B., Keele,B.F., Veazey,R., Davenport,M.P., Li,H., Shaw,G.M.
            and Bar,K.J.
  TITLE     Adaptation of a transmitted/founder simian-human immunodeficiency
            virus 1 for enhanced replication in rhesus macaques
  JOURNAL   Unpublished
REFERENCE   2  (bases 1 to 2574)
  AUTHORS   Bauer,A., Lindemuth,E., Marino,F.E., Krause,R., Joy,J.,
            Docken,S.S., Mallick,S., McCormick,K., Holt,C., Georgiev,I.,
            Felber,B., Keele,B.F., Veazey,R., Davenport,M.P., Li,H., Shaw,G.M.
            and Bar,K.J.
  TITLE     Direct Submission
  JOURNAL   Submitted (03-MAY-2023) Infectious Diseases, University of
            Pennsylvania, 3610 Hamilton Walk, Philadelphia, PA 19104, USA
COMMENT     Bankit Comment: LocalID:5593-W2-11-3-19-H8_SGA
            Bankit Comment: BankIt2700193
            Bankit Comment: FeatPropSourceSeq:5593-W2-2-1-19-B4_SGA
            
            ##Assembly-Data-START##
            Assembly Method       :: Geneious Prime(R) v. 2023.1.2
            Sequencing Technology :: Illumina
            ##Assembly-Data-END##
FEATURES             Location/Qualifiers
     source          1..2574
                     /organism="Simian-Human immunodeficiency virus"
                     /mol_type="other RNA"
                     /strain="CAP256SU"
                     /db_xref="taxon:57667"
                     /country="USA"
                     /collection_date="01-Jun-2020"
     gene            1..2574
                     /gene="Env"
     CDS             1..2574
                     /gene="Env"
                     /codon_start=1
                     /product="envelope glycoprotein"
                     /translation="MRVMGIQRNYPQWWIWSMLGFWMLMICNGMWVTVYYGVPVWKEA
                     KTTLFCASDAKAYEKEVHNVWATHACVPTDPNPQEMVLKNVTENFNMWKNDMVDQMHE
                     DVISLWDQSLKPCVKLTPLCVTLNCTNATASNSSIIEGMKNCSFNITTELRDKREKKN
                     ALFYKLDIVQLDGNSSQYRLINCNTSVITQACPKVSFDPIPIHYCAPAGYAILKCNNK
                     TFTGTGPCNNVSTVQCTHGIKPVISTQLLLNGSLAEGEIIIRSENITNNVKTIIVHLN
                     ESVKIECTRPNNNTRTSIRIGPGQAFYATGQVIGDIREAHCNISESKWNETLQRVSKK
                     LKEYFPHKNITFQPSSGGDLEITTHHFNCGGEFFYCNTSSLFNRTYMANSTDMANSTE
                     TNSTRTITIHCRIKQIINMWQEVGRAMYAPPIAGNITCISNITGLLLTRDGGKNNTET
                     FRPGGGNMKDNWRSELYKYKVVEVKPLGVAPTNARRRVVEREKRAVGMGAVFLGFLGA
                     AGSTMGAASITLTVQARQLLSGIVQQQSNLLKAIEAQQHMLKLTVWGIKQLQARVLAL
                     ERYLKDQQLLGMWGCSGKLICTTNVYWNSSWSNKTYGDIWDNMTWMQWEREISNYTEI
                     IYELLEESQNQQEKNEQDLLALDRWNSLWNWFNITNWLWYIKIFIMIVGGLIGLRIIF
                     AVLSLVNRVRQGYSPLSLQTLLPTPRGPARPEGIEEEGGEQGRDRSIRLLTGLSELIW
                     DDLRNLCLFSYHHLRDLILIAARIVQLLGRRGWEALKYLWNILQYWIQELKNSAAIAV
                     AYLQYGWSYFHEAVQAGWRSATETLAGAWGDLWETLRRGGRWILAIPRRIRQGLELTL
                     L"
BASE COUNT      899 a    446 c    605 g    624 t
ORIGIN      
        1 atgagagtga tggggataca gaggaattat ccacaatggt ggatatggag catgttaggc
       61 ttttggatgc taatgatttg taatgggatg tgggtcacag tctactatgg ggtacctgtg
      121 tggaaagaag caaaaactac tctattttgt gcatcagatg ctaaagcata tgagaaagaa
      181 gtgcataatg tctgggctac acatgcctgt gtacccacag accccaatcc acaagaaatg
      241 gttttaaaaa atgtaacaga aaatttcaac atgtggaaaa atgacatggt ggatcagatg
      301 catgaagatg taattagttt atgggatcaa agcctcaagc catgtgtaaa gttgacccca
      361 ctctgtgtca ctctaaactg taccaatgct actgccagca atagcagtat aatagaggga
      421 atgaaaaatt gctctttcaa tataaccaca gaattaagag ataagagaga gaaaaagaat
      481 gcactttttt ataaacttga tatagtacaa ctagatggca actctagtca gtatagatta
      541 ataaattgta atacctcagt cataacacaa gcctgtccaa aggtctcttt tgacccaatt
      601 cctatacatt attgtgctcc agctggttat gcgattctaa agtgtaataa taagacattc
      661 actggaacag gaccgtgtaa taatgtcagc acagtacaat gtacacatgg aattaagcca
      721 gtgatttcaa ctcaactatt gttaaatggt agcctagcag aaggagagat aataattaga
      781 tctgaaaata taacaaacaa tgtcaaaaca ataatagtac atctcaatga atctgtaaag
      841 attgagtgta cgagacccaa taataataca agaacaagta taagaatagg accaggacaa
      901 gcattttatg caacaggaca agtaatagga gacataagag aagcacattg taacattagt
      961 gaaagtaaat ggaatgaaac tttacaaagg gtaagtaaaa aattaaaaga atacttccct
     1021 cataagaata taacatttca accatcctca ggaggggacc tagaaattac aacacatcac
     1081 tttaattgtg gaggagaatt tttctattgc aatacatcaa gcctgtttaa taggacatat
     1141 atggctaata gtacagatat ggctaatagt acagaaacta acagtacacg aaccatcaca
     1201 atccactgca gaataaaaca aattataaac atgtggcagg aggtgggacg agcaatgtat
     1261 gcccctccca ttgcaggaaa cataacatgt atatcaaata tcacaggact actattgaca
     1321 agggatggag gaaaaaacaa tacggagaca ttcagacctg gaggaggaaa tatgaaggac
     1381 aattggagaa gtgaattata taaatataaa gtggtagaag ttaagccatt aggagtagca
     1441 cccactaatg caagaaggag agtggtggag agagaaaaaa gagcagtggg aatgggagct
     1501 gtgttccttg ggttcttggg agcggcagga agcactatgg gcgcagcatc aataacgctg
     1561 acggtacagg ccagacaatt attgtctggt atagtgcaac agcaaagcaa tttgctgaag
     1621 gctatagagg ctcaacagca tatgttgaaa ctcacggtct ggggcattaa acagctccag
     1681 gcaagagtcc tggccttgga aagataccta aaggatcaac agctcctagg gatgtggggc
     1741 tgctctggaa aactcatctg caccactaat gtatattgga actctagttg gagtaataaa
     1801 acttatggtg atatttggga taacatgacc tggatgcagt gggagagaga aattagcaat
     1861 tatacagaaa taatatatga attgcttgaa gaatcacaaa accagcagga aaagaatgaa
     1921 caagatttac tagcattgga cagatggaac agtctgtgga attggtttaa cataacaaat
     1981 tggctgtggt atataaaaat attcataatg atagtaggag gcttgatagg tttaagaata
     2041 atttttgctg tgctttcttt agtaaataga gttaggcagg gatactcacc tctgtcgttg
     2101 cagaccctcc tcccaacccc acggggaccc gccaggcccg aaggaataga agaagaaggt
     2161 ggagagcaag gcagagacag atccattcga ttgctgaccg gattgtcaga acttatctgg
     2221 gacgacctga ggaacctgtg cctcttcagc taccaccact tgagagactt aatcttaatt
     2281 gcagcgagga ttgtgcaact tctgggacgc agggggtggg aagccctcaa atatctttgg
     2341 aacatcctcc agtattggat ccaggaactg aagaatagtg ctgcaatagc agtagcctac
     2401 ctacaatatg ggtggagcta tttccatgag gcggtccaag ccggctggag atctgcgaca
     2461 gagactcttg cgggcgcgtg gggagactta tgggagactc ttaggagagg tggaagatgg
     2521 atcctcgcaa tccctaggag gattagacaa gggcttgagc tcactctctt gtga
//
LOCUS       5593-W2-A7-3-6-19_SGA   2574 bp    RNA     linear   SYN 03-MAY-2023
DEFINITION  169,701 reads assembled to Filtered
            5593-W2-A7-3-6-19_S13_L001_R_001.contigs_reads Consensus.
ACCESSION   
VERSION
KEYWORDS    .
SOURCE      Simian-Human immunodeficiency virus
  ORGANISM  Simian-Human immunodeficiency virus
            Viruses; Riboviria; Pararnavirae; Artverviricota; Revtraviricetes;
            Ortervirales; Retroviridae; Orthoretrovirinae; Lentivirus; Primate
            lentivirus group.
REFERENCE   1  (bases 1 to 2574)
  AUTHORS   Bauer,A., Lindemuth,E., Marino,F.E., Krause,R., Joy,J.,
            Docken,S.S., Mallick,S., McCormick,K., Holt,C., Georgiev,I.,
            Felber,B., Keele,B.F., Veazey,R., Davenport,M.P., Li,H., Shaw,G.M.
            and Bar,K.J.
  TITLE     Adaptation of a transmitted/founder simian-human immunodeficiency
            virus 1 for enhanced replication in rhesus macaques
  JOURNAL   Unpublished
REFERENCE   2  (bases 1 to 2574)
  AUTHORS   Bauer,A., Lindemuth,E., Marino,F.E., Krause,R., Joy,J.,
            Docken,S.S., Mallick,S., McCormick,K., Holt,C., Georgiev,I.,
            Felber,B., Keele,B.F., Veazey,R., Davenport,M.P., Li,H., Shaw,G.M.
            and Bar,K.J.
  TITLE     Direct Submission
  JOURNAL   Submitted (03-MAY-2023) Infectious Diseases, University of
            Pennsylvania, 3610 Hamilton Walk, Philadelphia, PA 19104, USA
COMMENT     Bankit Comment: LocalID:5593-W2-A7-3-6-19_SGA
            Bankit Comment: BankIt2700193
            Bankit Comment: FeatPropSourceSeq:5593-W2-2-1-19-B4_SGA
            
            ##Assembly-Data-START##
            Assembly Method       :: Geneious Prime(R) v. 2023.1.2
            Sequencing Technology :: Illumina
            ##Assembly-Data-END##
FEATURES             Location/Qualifiers
     source          1..2574
                     /organism="Simian-Human immunodeficiency virus"
                     /mol_type="other RNA"
                     /strain="CAP256SU"
                     /db_xref="taxon:57667"
                     /country="USA"
                     /collection_date="01-Jun-2020"
     gene            1..2574
                     /gene="Env"
     CDS             1..2574
                     /gene="Env"
                     /codon_start=1
                     /product="envelope glycoprotein"
                     /translation="MRVMGIQRNYPQWWIWSMLGFWMLMICNGMWVTVYYGVPVWKEA
                     KTTLFCASDAKAYEKEVHNVWATHACVPTDPNPQEMVLKNVTENFNMWKNDMVDQMHE
                     DVISLWDQSLKPCVKLTPLCVTLNCTNATASNSSIIEGMKNCSFNITTELRDKREKKN
                     ALFYKLDIVQLDGNSSQYRLINCNTSVITQACPKVSFDPIPIHYCAPAGYAILKCNNK
                     TFTGTGPCNNVSTVQCTHGIKPVISTQLLLNGSLAEGEIIIRSENITNNVKTIIVHLN
                     ESVKIECTRPNNNTRTSIRIGPGQAFYATGQVIGDIREAHCNISESKWNETLQRVSKK
                     LKEYFPHKNITFQPSSGGDLEITTHHFNCGGEFFYCNTSSLFNRTYMANSTDMANSTE
                     TNSTRTITIRCRIKQIINMWQEVGRAMYAPPIAGNITCISNITGLLLTRDGGKNNTET
                     FRPGGGNMKDNWRSELYKYKVVEVKPLGVAPTNARRRVVEREKRAVGMGAVFLGFLGA
                     AGSTMGAASITLTVQARQLLSGIVQQQSNLLKAIEAQQHMLKLTVWGIKQLQARVLAL
                     ERYLKDQQLLGMWGCSGKLICTTNVYWNSSWSNKTYGDIWDNMTWMQWEREISNYTEI
                     IYELLEESQNQQEKNEQDLLALDRWNSLWNWFNITNWLWYIKIFIMIVGGLIGLRIIF
                     AVLSLVNRVRQGYSPLSLQTLLPTPRGPARPEGIEEEGGEQGRDRSIRLLTGLSELIW
                     DDLRNLCLFSYHHLRDLILIAARIVQLLGRRGWEALKYLWNILQYWIQELKNSAAIAV
                     AYLQYGWSYFHEAVQAGWRSATETLAGAWGDLWETLRRGGRWILAIPRRIRQGLELTL
                     L"
BASE COUNT      898 a    446 c    606 g    624 t
ORIGIN      
        1 atgagagtga tggggataca gaggaattat ccacaatggt ggatatggag catgttaggc
       61 ttttggatgc taatgatttg taatgggatg tgggtcacag tctactatgg ggtacctgtg
      121 tggaaagaag caaaaactac tctattttgt gcatcagatg ctaaagcata tgagaaagaa
      181 gtgcataatg tctgggctac acatgcctgt gtacccacag accccaatcc acaagaaatg
      241 gttttaaaaa atgtaacaga aaatttcaac atgtggaaaa atgacatggt ggatcagatg
      301 catgaagatg taattagttt atgggatcaa agcctcaagc catgtgtaaa gttgacccca
      361 ctctgtgtca ctctaaactg taccaatgct actgccagca atagcagtat aatagaggga
      421 atgaaaaatt gctctttcaa tataaccaca gaattaagag ataagagaga gaaaaagaat
      481 gcactttttt ataaacttga tatagtacaa ctagatggca actctagtca gtatagatta
      541 ataaattgta atacctcagt cataacacaa gcctgtccaa aggtctcttt tgacccaatt
      601 cctatacatt attgtgctcc agctggttat gcgattctaa agtgtaataa taagacattc
      661 actggaacag gaccgtgtaa taatgtcagc acagtacaat gtacacatgg aattaagcca
      721 gtgatttcaa ctcaactatt gttaaatggt agcctagcag aaggagagat aataattaga
      781 tctgaaaata taacaaacaa tgtcaaaaca ataatagtac atctcaatga atctgtaaag
      841 attgagtgta cgagacccaa taataataca agaacaagta taagaatagg accaggacaa
      901 gcattttatg caacaggaca agtaatagga gacataagag aagcacattg taacattagt
      961 gaaagtaaat ggaatgaaac tttacaaagg gtaagtaaaa aattaaaaga atacttccct
     1021 cataagaata taacatttca accatcctca ggaggggacc tagaaattac aacacatcac
     1081 tttaattgtg gaggagaatt tttctattgc aatacatcaa gcctgtttaa taggacatat
     1141 atggctaata gtacagatat ggctaatagt acagaaacta acagtacacg aaccatcaca
     1201 atccgctgca gaataaaaca aattataaac atgtggcagg aggtgggacg agcaatgtat
     1261 gcccctccca ttgcaggaaa cataacatgt atatcaaata tcacaggact actattgaca
     1321 agggatggag gaaaaaacaa tacggagaca ttcagacctg gaggaggaaa tatgaaggac
     1381 aattggagaa gtgaattata taaatataaa gtggtagaag ttaagccatt aggagtagca
     1441 cccactaatg caagaaggag agtggtggag agagaaaaaa gagcagtggg aatgggagct
     1501 gtgttccttg ggttcttggg agcggcagga agcactatgg gcgcagcatc aataacgctg
     1561 acggtacagg ccagacaatt attgtctggt atagtgcaac agcaaagcaa tttgctgaag
     1621 gctatagagg ctcaacagca tatgttgaaa ctcacggtct ggggcattaa acagctccag
     1681 gcaagagtcc tggccttgga aagataccta aaggatcaac agctcctagg gatgtggggc
     1741 tgctctggaa aactcatctg caccactaat gtatattgga actctagttg gagtaataaa
     1801 acttatggtg atatttggga taacatgacc tggatgcagt gggagagaga aattagcaat
     1861 tatacagaaa taatatatga attgcttgaa gaatcacaaa accagcagga aaagaatgaa
     1921 caagatttac tagcattgga cagatggaac agtctgtgga attggtttaa cataacaaat
     1981 tggctgtggt atataaaaat attcataatg atagtaggag gcttgatagg tttaagaata
     2041 atttttgctg tgctttcttt agtaaataga gttaggcagg gatactcacc tctgtcgttg
     2101 cagaccctcc tcccaacccc acggggaccc gccaggcccg aaggaataga agaagaaggt
     2161 ggagagcaag gcagagacag atccattcga ttgctgaccg gattgtcaga acttatctgg
     2221 gacgacctga ggaacctgtg cctcttcagc taccaccact tgagagactt aatcttaatt
     2281 gcagcgagga ttgtgcaact tctgggacgc agggggtggg aagccctcaa atatctttgg
     2341 aacatcctcc agtattggat ccaggaactg aagaatagtg ctgcaatagc agtagcctac
     2401 ctacaatatg ggtggagcta tttccatgag gcggtccaag ccggctggag atctgcgaca
     2461 gagactcttg cgggcgcgtg gggagactta tgggagactc ttaggagagg tggaagatgg
     2521 atcctcgcaa tccctaggag gattagacaa gggcttgagc tcactctctt gtga
//
LOCUS       5593-W2-A8-3-6-19_SGA   2574 bp    RNA     linear   SYN 03-MAY-2023
DEFINITION  216,727 reads assembled to Filtered
            5593-W2-A8-3-6-19_S14_L001_R_001.contigs_reads Consensus.
ACCESSION   
VERSION
KEYWORDS    .
SOURCE      Simian-Human immunodeficiency virus
  ORGANISM  Simian-Human immunodeficiency virus
            Viruses; Riboviria; Pararnavirae; Artverviricota; Revtraviricetes;
            Ortervirales; Retroviridae; Orthoretrovirinae; Lentivirus; Primate
            lentivirus group.
REFERENCE   1  (bases 1 to 2574)
  AUTHORS   Bauer,A., Lindemuth,E., Marino,F.E., Krause,R., Joy,J.,
            Docken,S.S., Mallick,S., McCormick,K., Holt,C., Georgiev,I.,
            Felber,B., Keele,B.F., Veazey,R., Davenport,M.P., Li,H., Shaw,G.M.
            and Bar,K.J.
  TITLE     Adaptation of a transmitted/founder simian-human immunodeficiency
            virus 1 for enhanced replication in rhesus macaques
  JOURNAL   Unpublished
REFERENCE   2  (bases 1 to 2574)
  AUTHORS   Bauer,A., Lindemuth,E., Marino,F.E., Krause,R., Joy,J.,
            Docken,S.S., Mallick,S., McCormick,K., Holt,C., Georgiev,I.,
            Felber,B., Keele,B.F., Veazey,R., Davenport,M.P., Li,H., Shaw,G.M.
            and Bar,K.J.
  TITLE     Direct Submission
  JOURNAL   Submitted (03-MAY-2023) Infectious Diseases, University of
            Pennsylvania, 3610 Hamilton Walk, Philadelphia, PA 19104, USA
COMMENT     Bankit Comment: LocalID:5593-W2-A8-3-6-19_SGA
            Bankit Comment: BankIt2700193
            Bankit Comment: FeatPropSourceSeq:5593-W2-2-1-19-B4_SGA
            
            ##Assembly-Data-START##
            Assembly Method       :: Geneious Prime(R) v. 2023.1.2
            Sequencing Technology :: Illumina
            ##Assembly-Data-END##
FEATURES             Location/Qualifiers
     source          1..2574
                     /organism="Simian-Human immunodeficiency virus"
                     /mol_type="other RNA"
                     /strain="CAP256SU"
                     /db_xref="taxon:57667"
                     /country="USA"
                     /collection_date="01-Jun-2020"
     gene            1..2574
                     /gene="Env"
     CDS             1..2574
                     /gene="Env"
                     /codon_start=1
                     /product="envelope glycoprotein"
                     /translation="MRVMGIQRNYPQWWIWSMLGFWMLMICNGMWVTVYYGVPVWKEA
                     KTTLFCASDAKAYEKEVHNVWATHACVPTDPNPQEMVLKNVTENFNMWKNDMVDQMHE
                     DVISLWDQSLKPCVKLTPLCVTLNCTNATASNSSIIEGMKNCSFNITTELRDKREKKN
                     ALFYKLDIVQLDGNSSQYRLINCNTSVITQACPKVSFDPIPIHYCAPAGYAILKCNNK
                     TFTGTGPCNNVSTVQCTHGIKPVISTQLLLNGSLAEGEIIIRSENITNNVKTIIVHLN
                     ESVKIECTRPNNNTRTSIRIGPGQAFYATGQVIGDIREAHCNISESKWNETLQRVSKK
                     LKEYFPHKNITFQPSSGGDLEITTHHFNCGGEFFYCNTSSLFNRTYMANSTDMANSTE
                     TNSTRTITIRCRIKQIINMWQEVGRAMYAPPIAGNITCISNITGLLLTRDGGKNNTET
                     FRPGGGNMKDNWRSELYKYKVVEVKPLGVAPTNARRRVVEREKRAVGMGAVFLGFLGA
                     AGSTMGAASITLTVQARQLLSGIVQQQSNLLKAIEAQQHMLKLTVWGIKQLQARVLAL
                     ERYLKDQQLLGMWGCSGKLICTTNVYWNSSWSNKTYGDIWDNMTWMQWEREISNYTEI
                     IYELLEESQNQQEKNEQDLLALDRWNSLWNWFNITNWLWYIKIFIMIVGGLIGLRIIF
                     AVLSLVNRVRQGYSPLSLQTLLPTPRGPARPEGIEEEGGEQGRDRSIRLLTGLSELIW
                     DDLRNLCLFSYHHLRDLILIAARIVQLLGRRGWEALKYLWNILQYWIQELKNSAAIAV
[truncated: 693,587 more chars]
